# Supplementary material for: Bis[2,6-bis­(3,5-dimethyl-1H-pyrazol-1-yl)pyridine]di-μ3-iodido-diiodidotetra­copper(I)
Source: Acta Crystallogr Sect E Struct Rep Online. 2011 Jul 9;67(Pt 8):m1059. doi: 10.1107/S1600536811026468 (PMC3212142; doi:10.1107/S1600536811026468)
Supplement: Supplementary file 1 [file e-67-m1059-sup1.cif]

##############################################################################
#                                                                            #
# This CIF contains the data in a paper accepted for publication in          #
# Acta Crystallographica Section E. It conforms to the requirements of       #
# Notes for Authors for Acta Crystallographica Section E, and has been       #
# peer reviewed under the auspices of the IUCr Commission on Journals.       #
#                                                                            #
# Full details of the Crystallographic Information File format               #
# are given in the paper "The Crystallographic Information File (CIF):       #
# a New Standard Archive File for Crystallography" by S. R. Hall, F. H.      #
# Allen and I. D. Brown [Acta Cryst. (1991), A47, 655-685].                  #
#                                                                            #
# The current version of the core CIF dictionary is obtainable from          #
# ftp://ftp.iucr.org/pub/cif_core.dic.                                       #
#                                                                            #
# Software is freely available for graphical display of the structure(s)     #
# in this CIF. For information consult the CIF software page                 #
# http://www.iucr.org/resources/cif/software.                                #
#                                                                            #
# This file may be used for bona fide research purposes within the           #
# scientific community so long as proper attribution is given to the journal # 
# article from which it was obtained.                                        #
#                                                                            #
##############################################################################
data_I
_audit_creation_method     SHELXL-97
_chemical_name_systematic
;
Bis[2,6-bis(3,5-dimethyl-1<i>H</i>-pyrazol-1-yl)pyridine]di-\m~3~-iodido-
diiodidotetracopper(I)
;
_chemical_name_common     ?
_chemical_formula_moiety     'C30 H34 Cu4 I4 N10'
_chemical_formula_sum     'C30 H34 Cu4 I4 N10'
_chemical_formula_iupac     '[Cu4 I4 (C15 H17 N5)2]'
_chemical_formula_weight     1296.47
_chemical_melting_point     ?
_symmetry_cell_setting     monoclinic
_symmetry_space_group_name_H-M     'P 21/c'
_symmetry_space_group_name_Hall     '-P 2ybc'
loop_
    _symmetry_equiv_pos_site_id
    _symmetry_equiv_pos_as_xyz
    1 x,y,z
    2 -x,1/2+y,1/2-z
    3 -x,-y,-z
    4 x,1/2-y,1/2+z
_cell_length_a     10.196(2)
_cell_length_b     11.425(2)
_cell_length_c     16.572(3)
_cell_angle_alpha     90.00
_cell_angle_beta     98.67(3)
_cell_angle_gamma     90.00
_cell_volume     1908.3(7)
_cell_formula_units_Z     2
_cell_measurement_reflns_used     6904
_cell_measurement_theta_min     3.0585
_cell_measurement_theta_max     25.3491
_cell_measurement_temperature     296(2)
_exptl_crystal_description     block
_exptl_crystal_colour     yellow
_exptl_crystal_size_max     0.23
_exptl_crystal_size_mid     0.20
_exptl_crystal_size_min     0.19
_exptl_crystal_density_diffrn     2.256
_exptl_crystal_density_meas     ?
_exptl_crystal_density_method     'not measured'
_exptl_crystal_F_000     1224
_exptl_absorpt_coefficient_mu     5.471
_exptl_absorpt_correction_type     multi-scan
_exptl_absorpt_process_details     '(REQAB; Jacobson, 1998)'
_exptl_absorpt_correction_T_min     0.3659
_exptl_absorpt_correction_T_max     0.4229
_exptl_special_details
;
;
_diffrn_ambient_temperature     296(2)
_diffrn_radiation_type     MoK\a
_diffrn_radiation_wavelength     0.71073
_diffrn_radiation_source     'fine-focus sealed tube'
_diffrn_radiation_monochromator     graphite
_diffrn_measurement_device_type     'Rigaku Mercury'
_diffrn_measurement_method     \w
_diffrn_detector_area_resol_mean     ?
_diffrn_reflns_number     18181
_diffrn_reflns_av_R_equivalents     0.0439
_diffrn_reflns_av_sigmaI/netI     0.0334
_diffrn_reflns_theta_min     3.06
_diffrn_reflns_theta_max     25.35
_diffrn_reflns_theta_full     25.35
_diffrn_measured_fraction_theta_max     0.998
_diffrn_measured_fraction_theta_full     0.998
_diffrn_reflns_limit_h_min     -12
_diffrn_reflns_limit_h_max     12
_diffrn_reflns_limit_k_min     -13
_diffrn_reflns_limit_k_max     13
_diffrn_reflns_limit_l_min     -18
_diffrn_reflns_limit_l_max     19
_diffrn_standards_number     0
_diffrn_standards_interval_count     0
_diffrn_standards_interval_time     0
_diffrn_standards_decay_%     0
_refine_special_details
;
Refinement of <i>F</i>^2^ against ALL reflections. The weighted <i>R</i>-factor
<i>wR</i> and goodness of fit <i>S</i> are based on <i>F</i>^2^, conventional
<i>R</i>-factors <i>R</i> are based on <i>F</i>, with <i>F</i> set to zero for
negative <i>F</i>^2^. The threshold expression of <i>F</i>^2^ >
\s(<i>F</i>^2^) is used only for calculating <i>R</i>-factors(gt) <i>etc</i>.
and is not relevant to the choice of reflections for refinement.
<i>R</i>-factors based on <i>F</i>^2^ are statistically about twice as large
as those based on <i>F</i>, and <i>R</i>- factors based on ALL data will be
even larger.
;
_reflns_number_total     3484
_reflns_number_gt     3090
_reflns_threshold_expression     I>2\s(I)
_refine_ls_structure_factor_coef     Fsqd
_refine_ls_matrix_type     full
_refine_ls_R_factor_all     0.0518
_refine_ls_R_factor_gt     0.0436
_refine_ls_wR_factor_gt     0.1375
_refine_ls_wR_factor_ref     0.1444
_refine_ls_goodness_of_fit_ref     1.038
_refine_ls_restrained_S_all     1.038
_refine_ls_number_reflns     3484
_refine_ls_number_parameters     221
_refine_ls_number_restraints     0
_refine_ls_hydrogen_treatment     constr
_refine_ls_weighting_scheme     calc
_refine_ls_weighting_details
                 'calc w=1/[\s^2^(Fo^2^)+(0.1000P)^2^] where P=(Fo^2^+2Fc^2^)/3'
_atom_sites_solution_hydrogens     geom
_atom_sites_solution_primary     direct
_atom_sites_solution_secondary     difmap
_refine_ls_shift/su_max     0.001
_refine_ls_shift/su_mean     0.000
_refine_diff_density_max     0.785
_refine_diff_density_min     -1.137
_refine_ls_extinction_method     none
_refine_ls_extinction_coef     ?
loop_
    _atom_type_symbol
    _atom_type_description
    _atom_type_scat_dispersion_real
    _atom_type_scat_dispersion_imag
    _atom_type_scat_source
    'C' 'C' 0.0033 0.0016
                         'International Tables Vol C Tables 4.2.6.8 and 6.1.1.4'
    'H' 'H' 0.0000 0.0000
                         'International Tables Vol C Tables 4.2.6.8 and 6.1.1.4'
    'N' 'N' 0.0061 0.0033
                         'International Tables Vol C Tables 4.2.6.8 and 6.1.1.4'
    'Cu' 'Cu' 0.3201 1.2651
                         'International Tables Vol C Tables 4.2.6.8 and 6.1.1.4'
    'I' 'I' -0.4742 1.8119
                         'International Tables Vol C Tables 4.2.6.8 and 6.1.1.4'
_computing_data_collection     'CrystalClear (Rigaku, 2007)'
_computing_cell_refinement     'CrystalClear (Rigaku, 2007)'
_computing_data_reduction     'CrystalClear (Rigaku, 2007)'
_computing_structure_solution     'SHELXS97 (Sheldrick, 2008)'
_computing_structure_refinement     'SHELXL97 (Sheldrick, 2008)'
_computing_molecular_graphics     'DIAMOND (Brandenburg, 1999)'
_computing_publication_material     'SHELXTL (Sheldrick, 2008)'
loop_
    _atom_site_type_symbol
    _atom_site_label
    _atom_site_fract_x
    _atom_site_fract_y
    _atom_site_fract_z
    _atom_site_U_iso_or_equiv
    _atom_site_thermal_displace_type
    _atom_site_calc_flag
    _atom_site_refinement_flags
    _atom_site_occupancy
    _atom_site_disorder_assembly
    _atom_site_disorder_group
    I I1 0.89222(5) 0.01954(4) 0.10655(3) 0.0451(2) Uani d . 1.000 . .
    I I2 0.69949(5) -0.31427(5) 0.14285(3) 0.0560(2) Uani d . 1.000 . .
    Cu Cu1 1.09482(9) 0.06814(8) 0.03673(5) 0.0496(3) Uani d . 1.000 . .
    Cu Cu2 0.88858(8) -0.21963(8) 0.09155(6) 0.0505(3) Uani d . 1.000 . .
    N N1 1.0760(5) 0.2853(4) 0.0443(3) 0.0330(16) Uani d . 1.000 . .
    N N2 0.8750(5) 0.3195(4) -0.0368(3) 0.0317(16) Uani d . 1.000 . .
    N N3 0.9228(5) 0.2702(4) -0.1017(3) 0.0327(16) Uani d . 1.000 . .
    N N4 1.2814(5) 0.2399(4) 0.1183(3) 0.0370(17) Uani d . 1.000 . .
    N N5 1.2690(5) 0.1243(4) 0.0920(3) 0.0390(17) Uani d . 1.000 . .
    C C1 1.1655(6) 0.3094(5) 0.1094(4) 0.0338(17) Uani d . 1.000 . .
    C C2 1.1460(6) 0.3916(5) 0.1671(4) 0.0373(19) Uani d . 1.000 . .
    C C3 1.0338(7) 0.4591(5) 0.1528(4) 0.0394(19) Uani d . 1.000 . .
    C C4 0.9396(6) 0.4392(5) 0.0853(4) 0.0353(17) Uani d . 1.000 . .
    C C5 0.9650(6) 0.3487(5) 0.0339(3) 0.0329(17) Uani d . 1.000 . .
    C C6 0.7411(6) 0.3407(6) -0.0557(4) 0.0385(19) Uani d . 1.000 . .
    C C7 0.7065(6) 0.3060(6) -0.1340(4) 0.0392(19) Uani d . 1.000 . .
    C C8 0.8209(6) 0.2622(5) -0.1604(4) 0.0364(17) Uani d . 1.000 . .
    C C9 0.6551(7) 0.3812(8) 0.0042(5) 0.061(3) Uani d . 1.000 . .
    C C10 0.8402(7) 0.2080(7) -0.2401(4) 0.050(2) Uani d . 1.000 . .
    C C11 1.4084(6) 0.2670(6) 0.1455(4) 0.0409(19) Uani d . 1.000 . .
    C C12 1.4805(7) 0.1673(6) 0.1367(5) 0.050(2) Uani d . 1.000 . .
    C C13 1.3894(7) 0.0821(6) 0.1042(4) 0.046(2) Uani d . 1.000 . .
    C C14 1.4556(8) 0.3854(7) 0.1752(5) 0.059(3) Uani d . 1.000 . .
    C C15 1.4186(10) -0.0425(7) 0.0865(6) 0.074(3) Uani d . 1.000 . .
    H H2 1.20710 0.40110 0.21430 0.0450 Uiso c R 1.000 . .
    H H3 1.02100 0.51880 0.18890 0.0470 Uiso c R 1.000 . .
    H H4 0.86290 0.48410 0.07480 0.0420 Uiso c R 1.000 . .
    H H7 0.62240 0.31040 -0.16460 0.0470 Uiso c R 1.000 . .
    H H9A 0.64980 0.46510 0.00300 0.0910 Uiso c R 1.000 . .
    H H9B 0.69250 0.35580 0.05800 0.0910 Uiso c R 1.000 . .
    H H9C 0.56790 0.34870 -0.01000 0.0910 Uiso c R 1.000 . .
    H H10A 0.93010 0.21970 -0.24900 0.0750 Uiso c R 1.000 . .
    H H10B 0.78090 0.24390 -0.28360 0.0750 Uiso c R 1.000 . .
    H H10C 0.82190 0.12560 -0.23880 0.0750 Uiso c R 1.000 . .
    H H12 1.57190 0.15840 0.14980 0.0610 Uiso c R 1.000 . .
    H H14A 1.40540 0.44440 0.14280 0.0890 Uiso c R 1.000 . .
    H H14B 1.54790 0.39370 0.17060 0.0890 Uiso c R 1.000 . .
    H H14C 1.44390 0.39430 0.23130 0.0890 Uiso c R 1.000 . .
    H H15A 1.37580 -0.09290 0.12080 0.1100 Uiso c R 1.000 . .
    H H15B 1.51270 -0.05530 0.09690 0.1100 Uiso c R 1.000 . .
    H H15C 1.38620 -0.05940 0.03030 0.1100 Uiso c R 1.000 . .
loop_
    _atom_site_aniso_label
    _atom_site_aniso_U_11
    _atom_site_aniso_U_22
    _atom_site_aniso_U_33
    _atom_site_aniso_U_12
    _atom_site_aniso_U_13
    _atom_site_aniso_U_23
    I1 0.0518(3) 0.0381(3) 0.0481(3) -0.0022(2) 0.0159(2) -0.0044(2)
    I2 0.0392(3) 0.0522(3) 0.0810(4) -0.0087(2) 0.0229(3) -0.0150(2)
    Cu1 0.0423(5) 0.0509(5) 0.0544(5) -0.0101(4) 0.0032(4) -0.0077(4)
    Cu2 0.0319(5) 0.0540(6) 0.0667(6) 0.0032(4) 0.0112(4) 0.0004(4)
    N1 0.027(3) 0.038(3) 0.034(2) 0.000(2) 0.005(2) -0.003(2)
    N2 0.027(3) 0.037(3) 0.032(2) 0.000(2) 0.007(2) 0.001(2)
    N3 0.030(3) 0.036(3) 0.033(2) 0.001(2) 0.008(2) 0.003(2)
    N4 0.035(3) 0.036(3) 0.039(3) -0.002(2) 0.002(2) -0.003(2)
    N5 0.034(3) 0.031(3) 0.051(3) 0.003(2) 0.003(2) 0.002(2)
    C1 0.033(3) 0.034(3) 0.035(3) 0.000(3) 0.007(3) 0.003(3)
    C2 0.040(4) 0.036(3) 0.035(3) -0.005(3) 0.003(3) 0.001(3)
    C3 0.044(4) 0.031(3) 0.045(3) 0.000(3) 0.013(3) -0.003(3)
    C4 0.037(3) 0.032(3) 0.037(3) 0.000(3) 0.006(3) 0.000(3)
    C5 0.031(3) 0.031(3) 0.036(3) -0.004(3) 0.003(3) -0.003(2)
    C6 0.029(3) 0.039(3) 0.049(4) 0.006(3) 0.011(3) -0.004(3)
    C7 0.031(3) 0.039(4) 0.045(3) 0.002(3) -0.003(3) 0.001(3)
    C8 0.033(3) 0.031(3) 0.044(3) 0.002(3) 0.002(3) -0.009(3)
    C9 0.033(4) 0.085(6) 0.066(5) -0.003(4) 0.012(4) -0.018(4)
    C10 0.047(4) 0.064(5) 0.038(3) 0.009(4) 0.001(3) -0.010(3)
    C11 0.029(3) 0.048(4) 0.043(3) -0.009(3) -0.003(3) -0.005(3)
    C12 0.031(4) 0.052(4) 0.066(4) 0.004(3) 0.000(3) 0.006(4)
    C13 0.045(4) 0.039(4) 0.052(4) -0.003(3) 0.005(3) 0.006(3)
    C14 0.049(5) 0.054(5) 0.072(5) -0.011(4) 0.002(4) -0.008(4)
    C15 0.073(6) 0.046(5) 0.101(7) 0.011(4) 0.010(5) -0.001(5)
_geom_special_details
;
 Bond distances, angles etc. have been calculated using the
 rounded fractional coordinates. All su's are estimated
 from the variances of the (full) variance-covariance matrix.
 The cell esds are taken into account in the estimation of
 distances, angles and torsion angles
;
loop_
    _geom_bond_atom_site_label_1
    _geom_bond_atom_site_label_2
    _geom_bond_site_symmetry_1
    _geom_bond_site_symmetry_2
    _geom_bond_distance
    _geom_bond_publ_flag
    I1 Cu1 . . 2.5758(12) no
    I1 Cu2 . . 2.7435(12) no
    I1 Cu1 . 3_755 2.5988(11) no
    I2 Cu2 . . 2.4704(11) no
    Cu1 N1 . . 2.493(5) no
    Cu1 N5 . . 1.978(5) no
    Cu2 N1 . 3_755 2.451(5) no
    Cu2 N3 . 3_755 1.991(5) no
    N1 C1 . . 1.333(8) no
    N1 C5 . . 1.333(8) no
    N2 N3 . . 1.367(7) no
    N2 C5 . . 1.415(7) no
    N2 C6 . . 1.375(8) no
    N3 C8 . . 1.315(8) no
    N4 N5 . . 1.391(7) no
    N4 C1 . . 1.413(8) no
    N4 C11 . . 1.342(8) no
    N5 C13 . . 1.306(9) no
    C1 C2 . . 1.376(9) no
    C2 C3 . . 1.370(9) no
    C3 C4 . . 1.379(9) no
    C4 C5 . . 1.389(8) no
    C6 C7 . . 1.352(9) no
    C6 C9 . . 1.494(10) no
    C7 C8 . . 1.399(9) no
    C8 C10 . . 1.498(9) no
    C11 C12 . . 1.375(10) no
    C11 C14 . . 1.494(11) no
    C12 C13 . . 1.396(10) no
    C13 C15 . . 1.493(11) no
    C2 H2 . . 0.9300 no
    C3 H3 . . 0.9300 no
    C4 H4 . . 0.9300 no
    C7 H7 . . 0.9300 no
    C9 H9A . . 0.9600 no
    C9 H9B . . 0.9600 no
    C9 H9C . . 0.9600 no
    C10 H10A . . 0.9600 no
    C10 H10B . . 0.9600 no
    C10 H10C . . 0.9600 no
    C12 H12 . . 0.9300 no
    C14 H14A . . 0.9600 no
    C14 H14B . . 0.9600 no
    C14 H14C . . 0.9600 no
    C15 H15A . . 0.9600 no
    C15 H15B . . 0.9600 no
    C15 H15C . . 0.9600 no
loop_
    _geom_angle_atom_site_label_1
    _geom_angle_atom_site_label_2
    _geom_angle_atom_site_label_3
    _geom_angle_site_symmetry_1
    _geom_angle_site_symmetry_2
    _geom_angle_site_symmetry_3
    _geom_angle
    _geom_angle_publ_flag
    Cu1 I1 Cu2 . . . 100.07(4) no
    Cu1 I1 Cu1 . . 3_755 61.18(4) no
    Cu1 I1 Cu2 3_755 . . 62.30(4) no
    I1 Cu1 N1 . . . 96.83(13) no
    I1 Cu1 N5 . . . 125.92(15) no
    I1 Cu1 I1 . . 3_755 118.82(5) no
    N1 Cu1 N5 . . . 74.01(18) no
    I1 Cu1 N1 3_755 . . 116.39(12) no
    I1 Cu1 N5 3_755 . . 112.48(15) no
    I1 Cu2 I2 . . . 113.91(5) no
    I1 Cu2 N1 . . 3_755 112.72(12) no
    I1 Cu2 N3 . . 3_755 106.36(14) no
    I2 Cu2 N1 . . 3_755 114.38(13) no
    I2 Cu2 N3 . . 3_755 129.64(15) no
    N1 Cu2 N3 3_755 . 3_755 73.41(19) no
    Cu1 N1 C1 . . . 101.4(4) no
    Cu1 N1 C5 . . . 127.2(4) no
    Cu1 N1 Cu2 . . 3_755 68.04(13) no
    C1 N1 C5 . . . 117.2(5) no
    Cu2 N1 C1 3_755 . . 129.0(4) no
    Cu2 N1 C5 3_755 . . 106.7(3) no
    N3 N2 C5 . . . 119.0(5) no
    N3 N2 C6 . . . 110.7(5) no
    C5 N2 C6 . . . 130.1(5) no
    N2 N3 C8 . . . 106.0(5) no
    Cu2 N3 N2 3_755 . . 120.5(4) no
    Cu2 N3 C8 3_755 . . 133.5(4) no
    N5 N4 C1 . . . 117.8(5) no
    N5 N4 C11 . . . 111.2(5) no
    C1 N4 C11 . . . 130.9(5) no
    Cu1 N5 N4 . . . 119.1(4) no
    Cu1 N5 C13 . . . 135.2(4) no
    N4 N5 C13 . . . 105.3(5) no
    N1 C1 N4 . . . 115.4(5) no
    N1 C1 C2 . . . 123.4(6) no
    N4 C1 C2 . . . 121.2(6) no
    C1 C2 C3 . . . 117.9(6) no
    C2 C3 C4 . . . 120.6(6) no
    C3 C4 C5 . . . 116.7(6) no
    N1 C5 N2 . . . 114.3(5) no
    N1 C5 C4 . . . 124.0(5) no
    N2 C5 C4 . . . 121.7(5) no
    N2 C6 C7 . . . 105.9(5) no
    N2 C6 C9 . . . 124.4(6) no
    C7 C6 C9 . . . 129.4(6) no
    C6 C7 C8 . . . 107.2(6) no
    N3 C8 C7 . . . 110.3(6) no
    N3 C8 C10 . . . 119.1(6) no
    C7 C8 C10 . . . 130.6(6) no
    N4 C11 C12 . . . 106.1(6) no
    N4 C11 C14 . . . 124.5(6) no
    C12 C11 C14 . . . 129.4(6) no
    C11 C12 C13 . . . 106.5(6) no
    N5 C13 C12 . . . 111.0(6) no
    N5 C13 C15 . . . 122.2(7) no
    C12 C13 C15 . . . 126.9(7) no
    C1 C2 H2 . . . 121.00 no
    C3 C2 H2 . . . 121.00 no
    C2 C3 H3 . . . 120.00 no
    C4 C3 H3 . . . 120.00 no
    C3 C4 H4 . . . 122.00 no
    C5 C4 H4 . . . 122.00 no
    C6 C7 H7 . . . 126.00 no
    C8 C7 H7 . . . 126.00 no
    C6 C9 H9A . . . 109.00 no
    C6 C9 H9B . . . 109.00 no
    C6 C9 H9C . . . 109.00 no
    H9A C9 H9B . . . 110.00 no
    H9A C9 H9C . . . 110.00 no
    H9B C9 H9C . . . 110.00 no
    C8 C10 H10A . . . 109.00 no
    C8 C10 H10B . . . 109.00 no
    C8 C10 H10C . . . 109.00 no
    H10A C10 H10B . . . 109.00 no
    H10A C10 H10C . . . 109.00 no
    H10B C10 H10C . . . 109.00 no
    C11 C12 H12 . . . 127.00 no
    C13 C12 H12 . . . 127.00 no
    C11 C14 H14A . . . 109.00 no
    C11 C14 H14B . . . 110.00 no
    C11 C14 H14C . . . 110.00 no
    H14A C14 H14B . . . 109.00 no
    H14A C14 H14C . . . 109.00 no
    H14B C14 H14C . . . 109.00 no
    C13 C15 H15A . . . 110.00 no
    C13 C15 H15B . . . 109.00 no
    C13 C15 H15C . . . 109.00 no
    H15A C15 H15B . . . 110.00 no
    H15A C15 H15C . . . 109.00 no
    H15B C15 H15C . . . 109.00 no
loop_
    _geom_torsion_atom_site_label_1
    _geom_torsion_atom_site_label_2
    _geom_torsion_atom_site_label_3
    _geom_torsion_atom_site_label_4
    _geom_torsion_site_symmetry_1
    _geom_torsion_site_symmetry_2
    _geom_torsion_site_symmetry_3
    _geom_torsion_site_symmetry_4
    _geom_torsion
    _geom_torsion_publ_flag
    Cu2 I1 Cu1 N1 . . . . 175.69(12) no
    Cu1 I1 Cu1 N1 3_755 . . . 125.23(12) no
    Cu2 I1 Cu1 N5 . . . . -109.13(18) no
    Cu1 I1 Cu1 N5 3_755 . . . -159.60(18) no
    Cu2 I1 Cu1 I1 . . . 3_755 50.47(5) no
    Cu1 I1 Cu1 I1 3_755 . . 3_755 0.02(10) no
    Cu1 I1 Cu1 I1 3_755 3_755 . . 0.02(11) no
    Cu2 I1 Cu1 I1 3_755 3_755 . . 120.94(6) no
    Cu1 I1 Cu1 N1 3_755 3_755 . . -115.12(14) no
    Cu2 I1 Cu1 N1 3_755 3_755 . . 5.83(14) no
    Cu1 I1 Cu1 N5 3_755 3_755 . . 162.21(16) no
    Cu2 I1 Cu1 N5 3_755 3_755 . . -76.85(15) no
    Cu1 I1 Cu2 I2 . . . . -176.47(5) no
    Cu1 I1 Cu2 I2 3_755 . . . -126.72(6) no
    Cu1 I1 Cu2 N1 . . . 3_755 -44.00(14) no
    Cu1 I1 Cu2 N1 3_755 . . 3_755 5.75(14) no
    Cu1 I1 Cu2 N3 . . . 3_755 34.49(16) no
    Cu1 I1 Cu2 N3 3_755 . . 3_755 84.24(16) no
    N1 Cu1 N5 C13 . . . . -159.0(6) no
    I1 Cu1 N5 N4 3_755 . . . 124.0(4) no
    I1 Cu1 N5 C13 3_755 . . . -46.6(6) no
    I1 Cu1 N1 C1 . . . . 99.2(4) no
    I1 Cu1 N1 C5 . . . . -38.4(5) no
    I1 Cu1 N1 Cu2 . . . 3_755 -133.19(9) no
    N5 Cu1 N1 C1 . . . . -26.3(4) no
    N5 Cu1 N1 C5 . . . . -163.9(5) no
    N5 Cu1 N1 Cu2 . . . 3_755 101.33(18) no
    I1 Cu1 N1 C1 3_755 . . . -133.9(3) no
    I1 Cu1 N1 C5 3_755 . . . 88.5(5) no
    I1 Cu1 N1 Cu2 3_755 . . 3_755 -6.23(15) no
    I1 Cu1 N5 N4 . . . . -75.3(4) no
    I1 Cu1 N5 C13 . . . . 114.2(6) no
    N1 Cu1 N5 N4 . . . . 11.6(4) no
    I1 Cu2 N1 Cu1 . . 3_755 3_755 -5.73(14) no
    I1 Cu2 N1 C1 . . 3_755 3_755 -92.8(5) no
    I1 Cu2 N1 C5 . . 3_755 3_755 118.3(3) no
    I2 Cu2 N1 Cu1 . . 3_755 3_755 126.52(8) no
    I2 Cu2 N1 C1 . . 3_755 3_755 39.5(5) no
    I2 Cu2 N1 C5 . . 3_755 3_755 -109.5(4) no
    I1 Cu2 N3 N2 . . 3_755 3_755 -114.1(4) no
    I1 Cu2 N3 C8 . . 3_755 3_755 61.9(6) no
    I2 Cu2 N3 N2 . . 3_755 3_755 103.6(4) no
    I2 Cu2 N3 C8 . . 3_755 3_755 -80.5(6) no
    Cu1 N1 C1 N4 . . . . 36.9(6) no
    Cu1 N1 C1 C2 . . . . -139.9(5) no
    C5 N1 C1 N4 . . . . 179.8(5) no
    C5 N1 C1 C2 . . . . 3.0(9) no
    Cu2 N1 C1 N4 3_755 . . . -34.0(7) no
    Cu2 N1 C1 C2 3_755 . . . 149.3(5) no
    Cu1 N1 C5 N2 . . . . -48.7(6) no
    Cu1 N1 C5 C4 . . . . 133.8(5) no
    C1 N1 C5 N2 . . . . 179.3(5) no
    C1 N1 C5 C4 . . . . 1.8(9) no
    Cu2 N1 C5 N2 3_755 . . . 26.1(5) no
    Cu2 N1 C5 C4 3_755 . . . -151.4(5) no
    C5 N2 N3 C8 . . . . -174.6(5) no
    C5 N2 N3 Cu2 . . . 3_755 8.5(6) no
    C6 N2 N3 C8 . . . . 0.8(6) no
    C6 N2 N3 Cu2 . . . 3_755 -176.1(4) no
    N3 N2 C5 N1 . . . . -25.8(7) no
    N3 N2 C5 C4 . . . . 151.8(5) no
    C6 N2 C5 N1 . . . . 159.9(6) no
    C6 N2 C5 C4 . . . . -22.5(9) no
    N3 N2 C6 C7 . . . . -1.2(7) no
    N3 N2 C6 C9 . . . . 172.7(6) no
    C5 N2 C6 C7 . . . . 173.5(6) no
    C5 N2 C6 C9 . . . . -12.7(11) no
    N2 N3 C8 C7 . . . . -0.1(7) no
    N2 N3 C8 C10 . . . . -178.4(5) no
    Cu2 N3 C8 C7 3_755 . . . 176.3(4) no
    Cu2 N3 C8 C10 3_755 . . . -2.0(9) no
    C1 N4 N5 Cu1 . . . . 4.6(7) no
    C1 N4 N5 C13 . . . . 177.7(5) no
    C11 N4 N5 Cu1 . . . . -172.7(4) no
    C11 N4 N5 C13 . . . . 0.5(7) no
    N5 N4 C1 N1 . . . . -33.3(7) no
    N5 N4 C1 C2 . . . . 143.6(6) no
    C11 N4 C1 N1 . . . . 143.3(6) no
    C11 N4 C1 C2 . . . . -39.8(10) no
    N5 N4 C11 C12 . . . . 0.1(7) no
    N5 N4 C11 C14 . . . . 177.7(6) no
    C1 N4 C11 C12 . . . . -176.7(6) no
    C1 N4 C11 C14 . . . . 1.0(11) no
    Cu1 N5 C13 C12 . . . . 170.7(5) no
    Cu1 N5 C13 C15 . . . . -10.8(10) no
    N4 N5 C13 C12 . . . . -0.8(7) no
    N4 N5 C13 C15 . . . . 177.7(6) no
    N1 C1 C2 C3 . . . . -6.0(9) no
    N4 C1 C2 C3 . . . . 177.4(6) no
    C1 C2 C3 C4 . . . . 4.3(9) no
    C2 C3 C4 C5 . . . . -0.1(9) no
    C3 C4 C5 N1 . . . . -3.2(9) no
    C3 C4 C5 N2 . . . . 179.4(5) no
    N2 C6 C7 C8 . . . . 1.1(7) no
    C9 C6 C7 C8 . . . . -172.4(7) no
    C6 C7 C8 N3 . . . . -0.6(8) no
    C6 C7 C8 C10 . . . . 177.4(7) no
    N4 C11 C12 C13 . . . . -0.6(8) no
    C14 C11 C12 C13 . . . . -178.1(7) no
    C11 C12 C13 N5 . . . . 0.9(8) no
    C11 C12 C13 C15 . . . . -177.5(7) no
data_global
_journal_date_recd_electronic     2011-06-13
_journal_date_accepted     2011-07-04
_journal_name_full     'Acta Crystallographica, Section E'
_journal_year     2011
_journal_volume     67
_journal_issue      8
_journal_page_first     m1059
_journal_page_last     m1059
_journal_paper_category     QM
_journal_coeditor_code     SU2284
_publ_contact_author_name     'Chun-Xiao Jia'
_publ_contact_author_address
;
Department of Chemistry
DeZhou University
De Zhou, Shan Dong 253023
People's Republic of China
;
_publ_contact_author_email     'jiachunxiao@yahoo.com.cn'
_publ_contact_author_fax     '+86 534 253023'
_publ_contact_author_phone     '+86 534 253023'
_publ_section_title
;\
Bis[2,6-bis(3,5-dimethyl-1<i>H</i>-pyrazol-1-yl)pyridine]di-\m~3~-iodido-\
diiodidotetracopper(I)
;
loop_
    _publ_author_name
    _publ_author_footnote
    _publ_author_address
    'Jia, Chun-Xiao' .
;
Department of Chemistry
DeZhou University
De Zhou, Shan Dong 253023
People's Republic of China
;
