# Supplementary material for: Bis[2,6-bis­(3,5-dimethyl-1H-pyrazol-1-yl)pyridine]di-μ3-iodido-diiodidotetra­copper(I)
Source: Acta Crystallogr Sect E Struct Rep Online. 2011 Jul 9;67(Pt 8):m1059. doi: 10.1107/S1600536811026468 (PMC3212142; doi:10.1107/S1600536811026468)
Supplement: Supplementary file 2 [file e-67-m1059-Isup2.hkl]

# 
# h,k,l, Fc-squared, Fo-squared, sigma(Fo-squared) and status flag 
# 
data_I
_shelx_title ' t in P2(1)/c' 
_shelx_refln_list_code          4 
_shelx_F_calc_maximum      436.76 
_exptl_crystal_F_000      1224.00 
_reflns_d_resolution_high  0.8300 
 
loop_ 
 _symmetry_equiv_pos_as_xyz 
 'x, y, z' 
 '-x, y+1/2, -z+1/2' 
 '-x, -y, -z' 
 'x, -y-1/2, z-1/2' 
 
_cell_length_a    10.1956 
_cell_length_b    11.4249 
_cell_length_c    16.5723 
_cell_angle_alpha  90.000 
_cell_angle_beta   98.672 
_cell_angle_gamma  90.000 
 
_shelx_F_squared_multiplier     1.000 
 
loop_ 
 _refln_index_h 
 _refln_index_k 
 _refln_index_l 
 _refln_F_squared_calc 
 _refln_F_squared_meas 
 _refln_F_squared_sigma 
 _refln_observed_status 
   2   0   0     1345.74     1487.90     60.77 o 
   3   0   0      185.32      250.45     48.03 o 
   4   0   0    60385.11    56445.43   1133.50 o 
   5   0   0   166230.31   156024.47   2105.69 o 
   6   0   0    16940.23    18302.37    522.64 o 
   7   0   0     6665.23     7905.98    437.70 o 
   8   0   0       62.16      120.89     37.88 o 
   9   0   0     3140.79     3651.15    269.03 o 
  10   0   0    15565.60    18390.23   1195.26 o 
  11   0   0      581.05      360.88    163.39 o 
  12   0   0      830.97      534.79     98.96 o 
   2   1   0     1185.55     1322.22     39.37 o 
   3   1   0      121.11       73.53     21.75 o 
   4   1   0    22109.09    19544.96    234.27 o 
   5   1   0       12.85       55.92     19.55 o 
   6   1   0    26258.71    27386.00    304.36 o 
   7   1   0      205.90      216.73     36.96 o 
   8   1   0       36.61       89.20     31.42 o 
   9   1   0     4496.92     4557.65    240.01 o 
  10   1   0       31.23       45.05     65.11 o 
  11   1   0     3532.85     3739.55    256.38 o 
  12   1   0       49.79      145.10     44.83 o 
   0   2   0     9482.32     9917.70    120.44 o 
   1   2   0    14910.28    14482.68    120.03 o 
   2   2   0    38338.48    37125.89    283.22 o 
   3   2   0     8266.90     7262.45     91.48 o 
   4   2   0    11272.27    10630.32    166.48 o 
   5   2   0      717.90      887.73     49.90 o 
   6   2   0     7118.07     6555.66    123.35 o 
   7   2   0     5969.48     5626.42    124.65 o 
   8   2   0     4162.08     4325.90    132.84 o 
   9   2   0     2979.22     2882.67    160.53 o 
  10   2   0      164.77      215.66     51.45 o 
  11   2   0      500.38      432.95     92.71 o 
  12   2   0      314.35      248.26     68.95 o 
   1   3   0     5564.66     5884.26     85.18 o 
   2   3   0      769.25      665.33     28.95 o 
   3   3   0       77.39      103.81     16.55 o 
   4   3   0     3728.00     4105.39     81.71 o 
   5   3   0     1248.22     1109.76     52.67 o 
   6   3   0     5024.38     5098.16    115.91 o 
   7   3   0      222.24      160.79     31.59 o 
   8   3   0       21.84       31.40     41.74 o 
   9   3   0       65.17       93.40     37.30 o 
  10   3   0     1517.51     1854.44    138.96 o 
  11   3   0      933.00     1027.07    128.90 o 
   0   4   0    32976.54    32852.75    418.70 o 
   1   4   0    34909.71    34440.61    272.24 o 
   2   4   0     2111.51     2051.54     54.04 o 
   3   4   0     6629.90     6316.03     95.39 o 
   4   4   0    25646.00    25740.47    296.31 o 
   5   4   0    12516.07    12103.87    159.75 o 
   6   4   0     4240.98     3942.45     96.18 o 
   7   4   0       15.50       83.05     24.94 o 
   8   4   0     1297.01     1315.81     87.48 o 
   9   4   0     3597.59     3290.82    167.78 o 
  10   4   0     2695.65     2534.49    172.99 o 
  11   4   0       39.14      134.86     48.79 o 
   1   5   0     1005.57     1007.07     40.42 o 
   2   5   0      897.08      865.48     36.54 o 
   3   5   0     2669.01     2446.45     62.70 o 
   4   5   0        0.49       42.75     20.83 o 
   5   5   0       44.48       84.89     22.10 o 
   6   5   0     1279.07     1209.40     66.92 o 
   7   5   0     1351.99     1483.86     79.65 o 
   8   5   0      404.27      345.37     47.78 o 
   9   5   0      266.22      228.79     47.23 o 
  10   5   0      216.67      145.25     59.24 o 
  11   5   0       39.63      112.91     78.19 o 
   0   6   0     6170.78     6043.52    138.47 o 
   1   6   0      209.11      154.83     20.79 o 
   2   6   0     5104.16     5207.56     89.52 o 
   3   6   0     1482.83     1364.62     47.69 o 
   4   6   0      869.98      972.66     47.71 o 
   5   6   0     6457.63     6410.12    133.96 o 
   6   6   0     1052.94      943.99     67.49 o 
   7   6   0     3477.16     3389.18    125.14 o 
   8   6   0       17.95      100.99     50.73 o 
   9   6   0        3.24       63.24     42.95 o 
  10   6   0      634.54      559.50     93.85 o 
   1   7   0        4.63       46.16     32.70 o 
   2   7   0    13056.22    13192.79    181.91 o 
   3   7   0    13381.91    13673.53    169.21 o 
   4   7   0     1987.22     1996.67     69.33 o 
   5   7   0       29.96       23.04     27.15 o 
   6   7   0       49.38      141.03     30.95 o 
   7   7   0     8097.85     8295.15    241.21 o 
   8   7   0     1220.00     1106.84    105.87 o 
   9   7   0     1202.48     1327.25    122.90 o 
  10   7   0      282.77      248.82     64.57 o 
   0   8   0     4986.78     5278.89    138.43 o 
   1   8   0      458.06      495.13     43.59 o 
   2   8   0     2019.90     2060.83     74.01 o 
   3   8   0     4717.45     4677.32    116.07 o 
   4   8   0      458.26      458.39     36.96 o 
   5   8   0     2986.59     3073.61    146.39 o 
   6   8   0      321.49      285.58     38.13 o 
   7   8   0      550.10      462.08     74.42 o 
   8   8   0     1976.85     1837.11    123.78 o 
   9   8   0      339.67      273.39     56.44 o 
   1   9   0    12887.16    13252.17    237.56 o 
   2   9   0     3820.60     4065.35    110.24 o 
   3   9   0     4258.17     4522.40    144.83 o 
   4   9   0     6050.49     6084.22    187.89 o 
   5   9   0      295.07      378.57     45.69 o 
   6   9   0     3893.61     4059.07    199.62 o 
   7   9   0      506.47      511.51     58.95 o 
   8   9   0      718.67      612.07    103.73 o 
   9   9   0     1637.50     1784.80    155.28 o 
   0  10   0     2132.19     2199.80    146.89 o 
   1  10   0        2.03       70.07     23.09 o 
   2  10   0      853.52      751.08     64.80 o 
   3  10   0       72.28       85.71     24.10 o 
   4  10   0      622.05      384.50     73.61 o 
   5  10   0     2021.62     2006.29    154.50 o 
   6  10   0      156.87      203.12     48.55 o 
   7  10   0      236.34      152.51     55.32 o 
   8  10   0      119.35      244.33     54.91 o 
   1  11   0      481.06      497.50     55.07 o 
   2  11   0     2810.18     3054.06    158.05 o 
   3  11   0     2869.60     2967.98    156.03 o 
   4  11   0      185.19      198.02     46.56 o 
   5  11   0       60.50      123.69     60.25 o 
   6  11   0      742.55      654.38     84.89 o 
   7  11   0     2061.85     2219.28    169.31 o 
   0  12   0        2.14      -57.71     66.11 o 
   1  12   0       12.82       60.51     32.55 o 
   2  12   0       17.06       55.62     33.60 o 
   3  12   0        8.46       66.83     38.69 o 
   4  12   0       64.16      130.46     46.96 o 
   5  12   0        6.68      155.63     59.22 o 
   1  13   0      492.46      451.75     61.73 o 
   2  13   0     3950.16     4189.66    241.90 o 
   3  13   0     2751.42     2920.85    204.22 o 
 -12   1   1      118.92      229.88     61.52 o 
 -11   1   1      699.10      773.48     97.20 o 
 -10   1   1      979.35     1025.26    120.17 o 
  -9   1   1     2123.51     2061.23    111.68 o 
  -8   1   1    10939.48    11319.08    393.13 o 
  -7   1   1      561.25      670.06     65.17 o 
  -6   1   1     9602.35     9396.21    146.66 o 
  -5   1   1     9523.79     8616.18    152.46 o 
  -4   1   1    24267.00    23293.02    268.06 o 
  -3   1   1    59194.17    54768.34    446.29 o 
  -2   1   1     4634.98     4532.81     66.08 o 
   1   1   1    26614.35    24512.33    181.73 o 
   2   1   1    59387.80    53314.74    395.08 o 
   3   1   1      183.20      143.32     27.55 o 
   4   1   1    34300.11    32707.46    481.58 o 
   5   1   1    20148.19    19593.62    271.92 o 
   6   1   1    19021.74    19907.88    334.45 o 
   7   1   1     6901.18     6800.03    140.12 o 
   8   1   1      515.11      555.69     50.08 o 
   9   1   1     7087.88     7059.41    279.45 o 
  10   1   1     4809.61     4833.29    286.63 o 
  11   1   1     1371.19     1398.45    138.47 o 
  12   1   1      792.37      575.14    106.16 o 
 -12   2   1     1288.45     1204.08    118.48 o 
 -11   2   1      105.34      156.15     39.27 o 
 -10   2   1     2502.75     2684.95    188.78 o 
  -9   2   1     1165.74     1194.41    109.67 o 
  -8   2   1      504.54      524.99     54.94 o 
  -7   2   1     9047.82     8831.30    164.88 o 
  -6   2   1      916.00      933.59     50.28 o 
  -5   2   1    16301.22    16269.25    214.71 o 
  -4   2   1       88.91      109.34     21.19 o 
  -3   2   1       63.62       51.29     21.30 o 
  -2   2   1    38505.67    37222.71    284.49 o 
  -1   2   1     5297.99     5009.65     57.75 o 
   0   2   1     9630.70     9713.59     84.11 o 
   1   2   1      156.27      286.52     29.81 o 
   2   2   1      149.50      219.64     25.21 o 
   3   2   1    33360.94    30383.08    269.44 o 
   4   2   1     3114.54     3176.12     75.04 o 
   5   2   1     5754.63     5380.42    108.22 o 
   6   2   1      297.41      307.41     41.89 o 
   7   2   1      740.44      659.85     50.93 o 
   8   2   1     4267.08     4025.79    149.52 o 
   9   2   1       87.41      101.98     37.31 o 
  10   2   1     1133.91     1042.41    124.12 o 
  11   2   1       45.27       95.26     50.97 o 
 -11   3   1     1457.04     1728.28    150.05 o 
 -10   3   1     1618.82     1416.28    144.79 o 
  -9   3   1     3161.03     2922.67    151.98 o 
  -8   3   1      931.32      942.24     77.56 o 
  -7   3   1      684.03      644.76     48.68 o 
  -6   3   1     3980.23     3629.01     93.69 o 
  -5   3   1    18624.41    18283.80    263.35 o 
  -4   3   1    38037.13    37625.93    382.86 o 
  -3   3   1     3475.29     3418.87     61.93 o 
  -2   3   1     2138.98     2059.97     45.50 o 
  -1   3   1     2986.92     2900.50     68.04 o 
   0   3   1    88868.29    87100.27   1037.82 o 
   1   3   1    45602.09    45127.52    359.08 o 
   2   3   1     3829.68     3401.80     52.98 o 
   3   3   1       12.00       52.81     19.69 o 
   4   3   1     1927.16     1824.96     53.90 o 
   5   3   1    18264.41    17618.63    196.83 o 
   6   3   1    12307.18    12500.90    224.36 o 
   7   3   1     2894.59     2703.92     92.97 o 
   8   3   1       15.99       89.64     45.55 o 
   9   3   1      304.57      341.76     57.68 o 
  10   3   1     2307.86     2688.68    187.29 o 
  11   3   1     1530.28     1508.39    161.34 o 
 -11   4   1      570.56      516.12     75.73 o 
 -10   4   1      235.79      308.19     83.26 o 
  -9   4   1    10587.46    10578.44    476.67 o 
  -8   4   1     2730.70     2633.06    111.15 o 
  -7   4   1    10527.60    10587.55    225.93 o 
  -6   4   1     2743.33     2741.27     76.93 o 
  -5   4   1      360.55      453.28     36.98 o 
  -4   4   1    38888.51    38484.66    417.31 o 
  -3   4   1     6050.74     5717.28     89.21 o 
  -2   4   1    29892.74    29679.32    291.00 o 
  -1   4   1     5646.97     5626.77     80.19 o 
   0   4   1     3684.29     4010.60     72.57 o 
   1   4   1    26384.07    24980.94    234.73 o 
   2   4   1      385.83      325.89     21.74 o 
   3   4   1    30411.76    30362.84    312.80 o 
   4   4   1     1058.63     1230.44     46.91 o 
   5   4   1     2924.38     2872.99     79.25 o 
   6   4   1     2614.29     2439.54     79.38 o 
   7   4   1        2.59       85.16     24.78 o 
   8   4   1     6055.87     5585.92    197.50 o 
   9   4   1      405.43      423.69     89.67 o 
  10   4   1     1730.24     1496.76    138.12 o 
  11   4   1      142.29      101.20     57.31 o 
 -11   5   1       46.85      121.51     40.21 o 
 -10   5   1      145.76      221.99     63.91 o 
  -9   5   1     1555.76     1246.43    111.33 o 
  -8   5   1    15409.69    15468.90    363.43 o 
  -7   5   1     6140.61     6291.99    158.26 o 
  -6   5   1     1779.98     1755.19     71.60 o 
  -5   5   1        2.10       55.19     18.55 o 
  -4   5   1     5297.83     5146.52     89.14 o 
  -3   5   1    60120.02    61193.78    631.94 o 
  -2   5   1     5169.31     5037.78     95.30 o 
  -1   5   1     5125.67     5065.05     77.47 o 
   0   5   1      476.52      473.04     33.25 o 
   1   5   1     4388.04     4311.16     80.76 o 
   2   5   1    50008.57    50946.20    495.09 o 
   3   5   1      714.23      735.26     36.02 o 
   4   5   1     9131.86     9014.59    123.39 o 
   5   5   1      201.47      226.56     23.80 o 
   6   5   1      158.81      133.10     29.19 o 
   7   5   1    11522.66    11347.87    308.47 o 
   8   5   1      329.47      270.12     55.30 o 
   9   5   1     4990.23     4834.30    205.74 o 
  10   5   1        1.17        0.64     56.88 o 
  11   5   1       38.73       77.87     50.89 o 
 -11   6   1        3.37       46.52     41.90 o 
 -10   6   1      921.75      949.16    112.49 o 
  -9   6   1        9.14       68.91     35.71 o 
  -8   6   1        0.86       56.00     27.47 o 
  -7   6   1     2574.36     2414.73    107.53 o 
  -6   6   1        0.82       95.97     20.49 o 
  -5   6   1     4686.44     4900.41    102.06 o 
  -4   6   1      600.26      530.62     40.09 o 
  -3   6   1       32.98       49.95     15.62 o 
  -2   6   1     9812.85     9563.42    138.68 o 
  -1   6   1     1591.26     1811.14     51.10 o 
   0   6   1     6131.53     6175.17     98.55 o 
   1   6   1     2807.91     2865.15     61.07 o 
   2   6   1      330.21      327.78     25.38 o 
   3   6   1     4052.89     3700.27     73.35 o 
   4   6   1     1329.51     1289.97     52.33 o 
   5   6   1     5491.36     5669.82    123.11 o 
   6   6   1      287.78      252.90     34.58 o 
   7   6   1       88.91      159.65     35.45 o 
   8   6   1     1967.38     1941.72    115.40 o 
   9   6   1      388.95      476.91     65.50 o 
  10   6   1      524.66      429.33     70.49 o 
 -10   7   1       43.41      113.13     46.89 o 
  -9   7   1        0.24      117.70     44.11 o 
  -8   7   1      237.86      236.14     40.94 o 
  -7   7   1      113.46      119.11     32.67 o 
  -6   7   1     1851.12     1777.97     97.10 o 
  -5   7   1       62.08      112.62     31.63 o 
  -4   7   1       58.05       66.44     26.03 o 
  -3   7   1        7.47       71.75     17.44 o 
  -2   7   1      840.76      821.09     43.12 o 
  -1   7   1     2978.35     2648.59     66.35 o 
   0   7   1       61.21       74.36     14.15 o 
   1   7   1       74.54       86.16     23.17 o 
   2   7   1      253.91      256.63     33.55 o 
   3   7   1      967.01      911.79     61.03 o 
   4   7   1     2447.78     2365.75     72.74 o 
   5   7   1       38.44       72.10     18.25 o 
   6   7   1       23.41       67.01     32.69 o 
   7   7   1       62.72      133.71     32.32 o 
   8   7   1     1039.43     1022.85    107.20 o 
   9   7   1      685.59      596.60     76.38 o 
  10   7   1        1.86       22.14     47.70 o 
  -9   8   1       41.23      115.72     57.03 o 
  -8   8   1        8.79       28.18     41.19 o 
  -7   8   1     1874.99     1951.21    123.25 o 
  -6   8   1     5897.46     6037.27    259.98 o 
  -5   8   1     5301.81     5330.56    156.11 o 
  -4   8   1      128.88      107.17     22.59 o 
  -3   8   1     1499.08     1494.54     61.94 o 
  -2   8   1     8861.74     8526.17    167.78 o 
  -1   8   1    12579.93    12925.38    165.84 o 
   0   8   1     6000.21     6057.74    113.65 o 
   1   8   1      453.35      408.57     36.11 o 
   2   8   1     7033.52     7114.94    139.86 o 
   3   8   1    14933.06    15766.35    293.08 o 
   4   8   1     7469.16     7384.15    188.47 o 
   5   8   1     1419.67     1399.72     86.22 o 
   6   8   1      659.27      748.59     65.05 o 
   7   8   1     5044.05     4880.95    232.99 o 
   8   8   1     3309.21     2935.52    168.06 o 
   9   8   1     1260.97     1407.30    112.92 o 
  -9   9   1      528.41      582.35    112.52 o 
  -8   9   1      692.57      698.20     86.50 o 
  -7   9   1     2061.18     2141.02    135.68 o 
  -6   9   1     1151.68     1162.50     90.23 o 
  -5   9   1     1294.47     1295.65     93.23 o 
  -4   9   1     1170.50     1222.06     75.94 o 
  -3   9   1     1240.48     1261.01     67.42 o 
  -2   9   1     3433.59     3308.30    101.55 o 
  -1   9   1      823.40      800.57     59.21 o 
   0   9   1     2244.44     2241.10     76.81 o 
   1   9   1     7076.72     7376.29    153.59 o 
   2   9   1       93.84      123.04     34.30 o 
   3   9   1     1898.73     1845.65     94.19 o 
   4   9   1      640.14      659.65     76.88 o 
   5   9   1     1316.51     1217.98     85.31 o 
   6   9   1     2128.34     1991.95    117.84 o 
   7   9   1      103.43      151.66     41.51 o 
   8   9   1       36.61      126.54     52.44 o 
   9   9   1      127.45      174.14     74.82 o 
  -8  10   1      263.23      149.45     56.65 o 
  -7  10   1     3117.95     3476.97    246.56 o 
  -6  10   1      141.71      170.10     42.43 o 
  -5  10   1      183.96      201.25     38.55 o 
  -4  10   1      351.57      365.52     47.83 o 
  -3  10   1     2093.84     2177.36    109.49 o 
  -2  10   1     7069.25     7833.41    224.49 o 
  -1  10   1     1650.01     1652.70     85.78 o 
   0  10   1      427.37      369.69     50.62 o 
   1  10   1      672.34      690.42     60.16 o 
   2  10   1     1720.12     1724.23     97.03 o 
   3  10   1    10630.23    11483.19    464.79 o 
   4  10   1      626.82      617.62     68.07 o 
   5  10   1       55.20      107.14     27.47 o 
   6  10   1      128.96      219.04     52.93 o 
   7  10   1      235.26      232.91     75.07 o 
   8  10   1     1858.59     2064.81    204.36 o 
  -7  11   1      460.83      346.86     89.24 o 
  -6  11   1      641.32      597.90     79.56 o 
  -5  11   1      959.85      910.87     91.09 o 
  -4  11   1      695.79      592.64     68.89 o 
  -3  11   1      260.31      205.31     34.59 o 
  -2  11   1      379.61      331.97     42.92 o 
  -1  11   1     1504.25     1474.43     87.84 o 
   0  11   1      864.92      679.18    112.69 o 
   1  11   1      367.31      254.94     56.13 o 
   2  11   1     2674.34     2901.43    156.38 o 
   3  11   1       12.96      125.58     40.08 o 
   4  11   1      515.48      666.24     81.45 o 
   5  11   1      760.36      711.20     88.09 o 
   6  11   1       43.23       11.87    101.62 o 
   7  11   1     1802.35     2005.74    200.92 o 
  -6  12   1     2419.07     2642.77    191.70 o 
  -5  12   1     2369.18     2517.70    132.48 o 
  -4  12   1      687.22      627.83     88.95 o 
  -3  12   1     3101.19     3034.67    144.10 o 
  -2  12   1     1753.67     1574.98    101.93 o 
  -1  12   1     5869.18     5803.14    414.54 o 
   0  12   1     2811.76     2872.08    152.28 o 
   1  12   1     2493.43     2337.71    135.32 o 
   2  12   1     3992.70     4050.16    171.59 o 
   3  12   1      725.37      704.13     80.71 o 
   4  12   1     3389.65     3831.67    253.80 o 
   5  12   1     1495.76     1505.59    141.86 o 
  -4  13   1      579.55      650.22     71.36 o 
  -3  13   1      206.33      208.69     49.18 o 
  -2  13   1        1.40       88.10     54.26 o 
  -1  13   1      123.51      151.44     34.54 o 
   0  13   1      825.89      611.91     79.56 o 
   1  13   1      408.57      298.32     55.83 o 
   2  13   1      291.96      210.76     53.59 o 
   3  13   1        5.82       49.64     69.56 o 
 -12   0   2        6.35       45.30    102.71 o 
 -11   0   2     4344.09     4074.85    291.52 o 
 -10   0   2     1813.71     2103.70    206.71 o 
  -9   0   2    12528.93    13483.97    488.39 o 
  -8   0   2     8312.35     8761.65    400.66 o 
  -7   0   2        6.93       -0.33     51.42 o 
  -6   0   2     7789.71     7705.47    256.79 o 
  -5   0   2     1368.09     1502.45     99.52 o 
  -4   0   2   127086.98   117589.71   1218.00 o 
  -3   0   2     5124.23     4323.06    113.26 o 
  -2   0   2     1818.18     2058.55     58.79 o 
   1   0   2   106653.02    85391.91   1755.28 o 
   2   0   2    44862.91    37816.47    970.85 o 
   3   0   2      633.24      790.33     71.35 o 
   4   0   2     4561.43     5075.17    198.06 o 
   5   0   2    35861.80    39897.29   1358.04 o 
   6   0   2    77501.20    77062.89   1679.98 o 
   7   0   2     8362.89     8621.48    468.93 o 
   8   0   2       11.23       80.75     62.47 o 
   9   0   2        3.64       74.65    160.83 o 
  10   0   2     6209.19     7329.96    541.89 o 
  11   0   2     9068.51     8001.15   1198.94 o 
 -12   1   2      560.37      576.45     81.54 o 
 -11   1   2      207.28      279.51     58.99 o 
 -10   1   2     3238.17     3491.46    210.31 o 
  -9   1   2       93.07       94.10     37.25 o 
  -8   1   2     5052.30     4918.47    211.69 o 
  -7   1   2      869.70      874.47     65.90 o 
  -6   1   2      526.48      541.14     44.37 o 
  -5   1   2    29160.48    29464.37    351.64 o 
  -4   1   2      983.30      950.67     47.48 o 
  -3   1   2    24067.76    22637.88    238.01 o 
  -2   1   2     1290.11     1756.90     47.38 o 
  -1   1   2      881.85      856.74     22.58 o 
   0   1   2    23148.03    23097.31    198.22 o 
   1   1   2      638.21      570.96     19.64 o 
   2   1   2    67709.82    62751.09    527.56 o 
   3   1   2      802.43      868.43     57.73 o 
   4   1   2      307.53      252.76     24.47 o 
   5   1   2    17257.71    16350.45    226.04 o 
   6   1   2      585.35      683.40     50.01 o 
   7   1   2     9919.13    10356.46    292.50 o 
   8   1   2       10.83       83.64     25.53 o 
   9   1   2      947.26      964.60     83.02 o 
  10   1   2     4070.06     4353.28    213.02 o 
  11   1   2       62.47      195.54     57.51 o 
 -12   2   2      156.42      123.26     50.08 o 
 -11   2   2     1227.21     1373.17    144.55 o 
 -10   2   2     1801.95     1855.33    170.76 o 
  -9   2   2      484.91      549.77     61.96 o 
  -8   2   2      581.33      580.47     55.62 o 
  -7   2   2     3604.39     3263.12     97.44 o 
  -6   2   2     1886.09     1628.26     64.28 o 
  -5   2   2     1551.23     1545.14     58.15 o 
  -4   2   2      413.19      333.54     29.37 o 
  -3   2   2    10931.08    10754.01    126.62 o 
  -2   2   2    32847.49    32896.98    254.05 o 
  -1   2   2       31.17      151.21     22.35 o 
   0   2   2     7189.01     6781.24     68.36 o 
   1   2   2       36.95      118.52     29.53 o 
   2   2   2    19633.61    19216.86    164.62 o 
   3   2   2     7423.31     6911.82     90.76 o 
   4   2   2     6992.84     6314.60    105.55 o 
   5   2   2      878.71      677.42     52.30 o 
   6   2   2      154.60      145.11     31.60 o 
   7   2   2     2826.65     2663.51    100.34 o 
   8   2   2     1732.23     1632.25     97.56 o 
   9   2   2      472.33      649.94     65.70 o 
  10   2   2        1.90       37.47     66.37 o 
  11   2   2      177.94      133.94     50.18 o 
 -11   3   2       26.93      149.20     58.46 o 
 -10   3   2     3584.25     3789.67    275.30 o 
  -9   3   2     5051.85     5148.65    212.59 o 
  -8   3   2      817.45      806.33     68.09 o 
  -7   3   2     1101.98     1181.03     63.58 o 
  -6   3   2     1180.13     1128.73     52.70 o 
  -5   3   2    31672.88    30534.85    373.81 o 
  -4   3   2    22640.24    21502.01    238.75 o 
  -3   3   2      946.42      816.71     34.19 o 
  -2   3   2       42.59       70.66     30.89 o 
  -1   3   2    31225.81    32421.98    307.50 o 
   0   3   2    85754.95    82438.72    682.12 o 
   1   3   2    18626.07    17643.50    151.22 o 
   2   3   2      222.77      116.35     24.10 o 
   3   3   2      347.15      405.59     26.09 o 
   4   3   2     5000.19     4929.90     81.07 o 
   5   3   2    15563.27    14854.76    177.51 o 
   6   3   2     1897.75     1832.76     83.44 o 
   7   3   2      145.05      135.64     30.01 o 
   8   3   2       12.80       77.36     38.51 o 
   9   3   2      227.71      344.54     60.99 o 
  10   3   2      919.64      798.56     97.08 o 
  11   3   2      114.49       88.79     51.40 o 
 -11   4   2     1010.98     1077.39    127.63 o 
 -10   4   2      223.14      301.08     63.55 o 
  -9   4   2       91.31      111.15     41.80 o 
  -8   4   2     6920.92     6832.70    199.12 o 
  -7   4   2    11329.32    10942.81    231.39 o 
  -6   4   2     6647.56     6501.05    124.32 o 
  -5   4   2       23.30       77.42     28.88 o 
  -4   4   2     6601.17     6248.43    104.35 o 
  -3   4   2    31048.60    30669.31    315.48 o 
  -2   4   2    21600.10    21032.63    231.76 o 
  -1   4   2     5833.50     5585.44     77.12 o 
   0   4   2      706.20      744.73     30.39 o 
   1   4   2    15908.33    15945.03    145.25 o 
   2   4   2    33278.24    33506.09    333.68 o 
   3   4   2     7470.45     7108.69    104.52 o 
   4   4   2        1.31       73.22     21.82 o 
   5   4   2     6954.38     7089.16    127.69 o 
   6   4   2    12089.58    12771.99    184.93 o 
   7   4   2     6175.42     5970.82    150.53 o 
   8   4   2     2682.99     2378.20    133.05 o 
   9   4   2      798.56      682.53     71.65 o 
  10   4   2     1630.09     1630.32    219.04 o 
  11   4   2      927.41      991.83    101.26 o 
 -11   5   2       43.46      152.52     45.98 o 
 -10   5   2     1348.95     1317.69    130.88 o 
  -9   5   2      102.33      153.76     49.29 o 
  -8   5   2      119.96      186.31     35.92 o 
  -7   5   2     1842.38     1816.04    133.23 o 
  -6   5   2       87.04      105.32     23.26 o 
  -5   5   2     7407.73     7353.74    127.93 o 
  -4   5   2     4279.80     3897.74     77.30 o 
  -3   5   2      261.84      347.98     32.80 o 
  -2   5   2     7487.86     7502.39    137.78 o 
  -1   5   2      277.67      215.21     18.57 o 
   0   5   2    14327.22    14899.04    169.67 o 
   1   5   2    12460.08    12409.80    154.69 o 
   2   5   2      392.64      403.76     26.41 o 
   3   5   2     6889.86     6813.46    107.80 o 
   4   5   2      274.03      237.00     27.26 o 
   5   5   2     5754.50     5652.45    122.02 o 
   6   5   2     4245.10     3952.29    114.66 o 
   7   5   2       33.73       52.22     33.82 o 
   8   5   2      412.75      438.22     73.65 o 
   9   5   2       45.75      103.75     26.25 o 
  10   5   2      781.94      707.34    114.37 o 
  11   5   2      153.80      119.36     57.91 o 
 -11   6   2     1902.48     1668.05    155.96 o 
 -10   6   2      308.21      331.83     58.98 o 
  -9   6   2     3113.99     3063.07    167.82 o 
  -8   6   2      172.79      166.56     55.65 o 
  -7   6   2     1317.78     1191.19     67.74 o 
  -6   6   2     9927.94    10058.27    210.75 o 
  -5   6   2     1984.67     2007.78     69.33 o 
  -4   6   2     7363.51     7646.30    128.46 o 
  -3   6   2     3977.34     3986.77     80.17 o 
  -2   6   2      912.01      943.28     40.30 o 
  -1   6   2    26039.02    26789.72    302.16 o 
   0   6   2     1466.86     1340.47     42.81 o 
   1   6   2    16087.24    17183.44    207.82 o 
   2   6   2      412.97      389.85     26.61 o 
   3   6   2      388.60      442.20     31.66 o 
   4   6   2    11500.85    11382.96    149.82 o 
   5   6   2     1891.68     1740.02     65.04 o 
   6   6   2     2218.82     2214.08     86.62 o 
   7   6   2       62.22       38.02     45.33 o 
   8   6   2      235.64      210.60     53.00 o 
   9   6   2     2509.30     2518.76    151.70 o 
  10   6   2      471.05      293.27     58.53 o 
 -10   7   2       68.32       42.62     48.43 o 
  -9   7   2     1571.74     1523.48    126.35 o 
  -8   7   2     4338.64     4456.70    201.43 o 
  -7   7   2     4600.85     4388.97    145.07 o 
  -6   7   2     3172.82     2805.16    112.61 o 
  -5   7   2      274.40      329.76     34.41 o 
  -4   7   2     4361.73     4478.15    107.23 o 
  -3   7   2    12559.83    12673.36    164.60 o 
  -2   7   2    15100.95    15736.97    209.59 o 
  -1   7   2    27680.24    28031.24    493.87 o 
   0   7   2      172.64      193.60     23.19 o 
   1   7   2     7464.41     7331.27    117.85 o 
   2   7   2     8577.22     8841.60    136.71 o 
   3   7   2    11886.34    12401.09    157.12 o 
   4   7   2    12950.33    12938.64    218.77 o 
   5   7   2        9.03       70.24     21.11 o 
   6   7   2       68.85       73.08     17.84 o 
   7   7   2     2401.86     2269.49    118.10 o 
   8   7   2     1761.47     2087.92    118.79 o 
   9   7   2     1974.72     1779.02    158.14 o 
  10   7   2      128.41      114.06     55.15 o 
  -9   8   2     1285.29     1328.12    177.12 o 
  -8   8   2     1779.32     1781.74    133.56 o 
  -7   8   2     6329.52     6375.92    287.50 o 
  -6   8   2        4.07       68.84     32.98 o 
  -5   8   2      547.85      590.73     52.23 o 
  -4   8   2     4539.27     4681.06    117.95 o 
  -3   8   2     5615.77     5655.79    134.32 o 
  -2   8   2    18586.71    19711.68    314.62 o 
  -1   8   2       38.88       98.97     20.69 o 
   0   8   2      339.21      402.40     35.50 o 
   1   8   2     4702.78     4770.65     92.72 o 
   2   8   2     5357.19     5490.91    117.30 o 
   3   8   2    15936.62    16818.83    310.31 o 
   4   8   2       98.75      106.26     33.91 o 
   5   8   2      129.14       59.54     32.93 o 
   6   8   2     1687.52     1637.91    102.53 o 
   7   8   2     1863.88     1865.43    117.24 o 
   8   8   2     2326.60     2275.16    145.41 o 
   9   8   2      223.46       99.69    102.25 o 
  -9   9   2      341.21      270.66     50.77 o 
  -8   9   2      372.55      282.33     64.66 o 
  -7   9   2      476.30      330.47     57.02 o 
  -6   9   2       46.02       69.14     27.16 o 
  -5   9   2     9026.57     9066.26    312.93 o 
  -4   9   2      101.57      113.48     20.09 o 
  -3   9   2     5890.41     5923.84    166.55 o 
  -2   9   2        1.91      115.21     31.24 o 
  -1   9   2     1835.01     1856.33     69.88 o 
   0   9   2    14915.13    14825.26    259.35 o 
   1   9   2      132.24      114.85     23.85 o 
   2   9   2     5756.63     5984.20    175.78 o 
   3   9   2      242.08      200.23     31.36 o 
   4   9   2     1186.77     1328.83     83.42 o 
   5   9   2    10245.81    10783.94    359.97 o 
   6   9   2       68.06      199.23     49.60 o 
   7   9   2     3013.93     3426.95    189.70 o 
   8   9   2      219.95      213.11     51.81 o 
  -8  10   2      124.73      127.79     56.42 o 
  -7  10   2        1.84       16.87     48.98 o 
  -6  10   2     1393.85     1476.57    122.00 o 
  -5  10   2       47.71       86.10     40.59 o 
  -4  10   2     1916.54     2196.50    135.03 o 
  -3  10   2      214.17      254.31     33.46 o 
  -2  10   2       11.21       86.75     32.08 o 
  -1  10   2     2776.08     2672.00    104.14 o 
   0  10   2      231.78      163.10     30.61 o 
   1  10   2     2403.93     2407.13    100.25 o 
   2  10   2       67.68       94.07     31.05 o 
   3  10   2       46.07       36.57     33.63 o 
   4  10   2     1280.83     1308.88     90.57 o 
   5  10   2        6.86       83.05     26.20 o 
   6  10   2     1144.56     1073.52    128.95 o 
   7  10   2      156.41      199.26     62.89 o 
   8  10   2       61.80       45.14     61.51 o 
  -7  11   2       92.47      113.77     37.99 o 
  -6  11   2      781.95      855.18    113.16 o 
  -5  11   2      379.01      250.44     46.62 o 
  -4  11   2      394.04      420.33     55.38 o 
  -3  11   2      128.47       24.48     46.31 o 
  -2  11   2      683.02      632.57     64.60 o 
  -1  11   2     2312.66     2249.81    127.19 o 
   0  11   2      546.00      563.03     70.51 o 
   1  11   2      599.23      587.89     62.99 o 
   2  11   2      159.77      135.11     39.20 o 
   3  11   2     3417.53     3476.25    148.05 o 
   4  11   2     1079.65      907.95     93.94 o 
   5  11   2        8.38      112.07     44.69 o 
   6  11   2        9.33      109.49     53.03 o 
   7  11   2      206.26      155.69     79.62 o 
  -6  12   2        1.00      126.41     39.92 o 
  -5  12   2       57.08       30.57     47.35 o 
  -4  12   2       10.19       56.68     44.58 o 
  -3  12   2       65.17      155.55     63.58 o 
  -2  12   2      116.07      111.86     40.91 o 
  -1  12   2       40.00       71.33     32.02 o 
   0  12   2        1.13       41.16     31.17 o 
   1  12   2       25.21       53.23     38.25 o 
   2  12   2        0.56      112.55     54.56 o 
   3  12   2      104.55      109.70     39.76 o 
   4  12   2       10.52       61.39     42.67 o 
   5  12   2      130.75      160.19     48.27 o 
  -3  13   2      163.87      133.85     37.22 o 
  -2  13   2     1537.45     1675.34    111.63 o 
  -1  13   2     2374.86     2823.01    139.60 o 
   0  13   2      709.81      762.08    103.52 o 
   1  13   2       43.95       63.75     82.92 o 
   2  13   2        2.81        3.23     26.75 o 
   3  13   2     1638.36     1966.67    188.64 o 
 -12   1   3      806.33      701.87     85.34 o 
 -11   1   3      359.17      397.43     65.52 o 
 -10   1   3      105.45      138.25     34.61 o 
  -9   1   3     1406.41     1537.90     93.13 o 
  -8   1   3       26.94      101.40     32.00 o 
  -7   1   3     8609.24     8889.78    165.57 o 
  -6   1   3     4409.72     4748.81    109.54 o 
  -5   1   3      612.05      755.49     43.30 o 
  -4   1   3     1429.81     1395.66     46.74 o 
  -3   1   3     1173.06     1268.16     36.81 o 
  -2   1   3    40862.77    41780.31    331.71 o 
  -1   1   3     1413.19     1650.32     39.24 o 
   0   1   3     3855.03     3572.17     55.57 o 
   1   1   3      947.99     1104.17     49.77 o 
   2   1   3    18881.47    19097.13    170.13 o 
   3   1   3    12936.44    12162.94    184.25 o 
   4   1   3     1062.98     1223.68     62.19 o 
   5   1   3     6483.70     6285.05    122.77 o 
   6   1   3     2560.09     2583.59     90.32 o 
   7   1   3     1504.51     1608.51     75.35 o 
   8   1   3     5173.61     5375.80    190.42 o 
   9   1   3        2.15      -28.60     40.25 o 
  10   1   3     1498.57     1487.17    124.05 o 
  11   1   3      369.58      415.71     65.10 o 
 -12   2   3        3.83       68.41     52.34 o 
 -11   2   3      264.58      258.95     74.02 o 
 -10   2   3      464.98      513.58    115.54 o 
  -9   2   3     1413.34     1532.57     96.85 o 
  -8   2   3      251.01      320.91     49.12 o 
  -7   2   3       35.19      131.51     28.59 o 
  -6   2   3     3800.74     3325.32     86.04 o 
  -5   2   3     6715.73     6568.84    115.68 o 
  -4   2   3    12423.61    11155.72    142.27 o 
  -3   2   3       82.10       99.08     15.11 o 
  -2   2   3     7598.10     7806.51     83.68 o 
  -1   2   3    38040.65    39365.21    487.78 o 
   0   2   3    20930.82    21749.12    172.13 o 
   1   2   3    31161.78    29877.37    273.21 o 
   2   2   3     2299.10     2231.90     47.62 o 
   3   2   3     1751.06     1799.71     50.46 o 
   4   2   3     9691.60     9727.22    141.64 o 
   5   2   3     6356.01     6417.27    113.00 o 
   6   2   3     9063.95     9392.64    168.26 o 
   7   2   3      747.99      778.21     54.48 o 
   8   2   3       39.59       67.34     27.03 o 
   9   2   3     1047.13     1070.32     97.59 o 
  10   2   3      865.41     1066.34    109.32 o 
  11   2   3      812.83      780.70    107.82 o 
 -11   3   3      870.87      763.39    103.38 o 
 -10   3   3     4677.14     5126.83    287.48 o 
  -9   3   3      856.24      726.20     71.69 o 
  -8   3   3     3450.53     3615.17    130.00 o 
  -7   3   3     4523.80     4705.17    120.10 o 
  -6   3   3     2380.22     2463.97     76.36 o 
  -5   3   3    13227.61    13119.04    192.47 o 
  -4   3   3     5550.68     5500.88     92.34 o 
  -3   3   3     3898.20     3845.23     72.35 o 
  -2   3   3    17913.50    17729.75    158.05 o 
  -1   3   3      527.68      552.12     38.16 o 
   0   3   3    17221.20    17027.31    144.90 o 
   1   3   3     8714.37     8119.66    108.92 o 
   2   3   3    12192.55    12602.84    122.34 o 
   3   3   3     3647.39     3350.13     68.42 o 
   4   3   3     5714.26     6102.48    105.72 o 
   5   3   3     9206.64     9197.32    136.36 o 
   6   3   3     4365.59     4537.50    107.89 o 
   7   3   3     3851.47     3344.63    159.16 o 
   8   3   3     1092.60     1027.84     95.27 o 
   9   3   3       65.46      147.25     40.62 o 
  10   3   3     1139.13     1111.14    168.18 o 
  11   3   3      876.90      971.83    109.12 o 
 -11   4   3     2239.20     2199.79    182.97 o 
 -10   4   3      900.03      849.34    107.62 o 
  -9   4   3     1010.23      991.53     93.69 o 
  -8   4   3    20297.46    19711.32    606.99 o 
  -7   4   3     1410.77     1437.61     64.90 o 
  -6   4   3    14331.55    14192.44    201.20 o 
  -5   4   3     4102.98     3829.36     96.37 o 
  -4   4   3    10371.94    10823.05    150.71 o 
  -3   4   3    63527.43    62021.57    594.24 o 
  -2   4   3     5082.88     4446.48     88.37 o 
  -1   4   3    41484.98    41898.98    327.35 o 
   0   4   3     4190.32     3589.56     55.99 o 
   1   4   3     8075.94     7579.98     96.05 o 
   2   4   3    52667.73    51161.09    490.91 o 
   3   4   3     1882.04     1545.65     48.05 o 
   4   4   3    25972.85    26623.42    246.42 o 
   5   4   3     1221.34     1062.77     51.34 o 
   6   4   3     1159.94     1109.51     58.66 o 
   7   4   3     9599.34     9807.01    238.70 o 
   8   4   3      155.97       77.30     34.76 o 
   9   4   3     4794.35     4777.92    200.96 o 
  10   4   3      181.81      139.77     38.43 o 
  11   4   3       57.99      146.05     73.62 o 
 -11   5   3     1413.21     1532.23    119.50 o 
 -10   5   3      143.19       81.62     37.09 o 
  -9   5   3     1842.95     1737.06    157.96 o 
  -8   5   3        5.86       23.25     32.91 o 
  -7   5   3    28324.41    29133.79    581.18 o 
  -6   5   3    14526.77    14088.07    241.03 o 
  -5   5   3      388.19      436.88     39.76 o 
  -4   5   3     2419.58     2404.47     64.80 o 
  -3   5   3     3129.77     3082.76     60.60 o 
  -2   5   3   113756.55   111905.28    972.37 o 
  -1   5   3    49563.77    50965.41    493.64 o 
   0   5   3       25.58       38.45     19.14 o 
   1   5   3       11.62       41.04     14.97 o 
   2   5   3     9238.66     9753.02    130.30 o 
   3   5   3    87126.06    88857.36    435.88 o 
   4   5   3    10688.94    10543.78    155.29 o 
   5   5   3      277.76      293.70    122.13 o 
   6   5   3      123.28      131.20     21.79 o 
   7   5   3     3116.51     3172.48    134.79 o 
   8   5   3    10514.32    10868.45    462.71 o 
   9   5   3      973.76      864.11     90.76 o 
  10   5   3      353.41      422.78     69.22 o 
 -11   6   3      843.30      712.68     97.35 o 
 -10   6   3      125.36      159.35     40.40 o 
  -9   6   3     1995.41     2056.69    182.29 o 
  -8   6   3      209.23      185.52     38.77 o 
  -7   6   3      180.66      157.83     31.39 o 
  -6   6   3     3364.75     3213.76     96.22 o 
  -5   6   3     2546.48     2410.78     76.72 o 
  -4   6   3     8295.67     7972.90    141.82 o 
  -3   6   3       50.81       66.36     21.80 o 
  -2   6   3      745.04      771.49     37.98 o 
  -1   6   3     1669.75     1571.28     50.03 o 
   0   6   3     3040.75     2814.41     59.03 o 
   1   6   3     8824.39     8981.35    116.29 o 
   2   6   3       90.77      133.06     24.11 o 
   3   6   3      473.57      550.13     32.60 o 
   4   6   3     1017.99     1016.62     63.83 o 
   5   6   3     4144.35     4030.12    107.45 o 
   6   6   3     1660.82     1713.22     98.87 o 
   7   6   3        0.00        9.30     37.52 o 
   8   6   3       59.11       73.21     43.85 o 
   9   6   3      238.04      146.96     60.60 o 
  10   6   3     1048.27     1086.66    118.33 o 
 -10   7   3      578.56      647.16     89.71 o 
  -9   7   3       29.36       77.88     27.25 o 
  -8   7   3      730.56      802.63     85.75 o 
  -7   7   3      356.09      343.93     44.24 o 
  -6   7   3      960.89      939.96     58.43 o 
  -5   7   3     2831.81     2690.86     88.69 o 
  -4   7   3        4.64       45.90     23.39 o 
  -3   7   3     1164.96     1164.93     63.25 o 
  -2   7   3       99.08      120.49     21.48 o 
  -1   7   3     4963.78     5193.35     99.47 o 
   0   7   3    10653.88    10813.33    155.67 o 
   1   7   3      131.13      128.78     17.60 o 
   2   7   3       41.00       57.50     14.15 o 
   3   7   3      272.27      304.61     29.49 o 
   4   7   3     4179.08     4055.21    103.69 o 
   5   7   3     3019.38     3112.53    130.40 o 
   6   7   3       17.34       -4.25     54.26 o 
   7   7   3      173.96      143.46     31.74 o 
   8   7   3       71.95       66.76     44.79 o 
   9   7   3      961.95      882.36    122.13 o 
  10   7   3      462.32      339.20     64.98 o 
  -9   8   3     1940.95     1929.54    164.63 o 
  -8   8   3     1756.24     1863.47    147.63 o 
  -7   8   3      731.20      664.52     79.53 o 
  -6   8   3      395.88      291.59     36.96 o 
  -5   8   3     7156.29     7386.04    188.74 o 
  -4   8   3    10627.40    11323.47    214.37 o 
  -3   8   3     4964.98     5020.31    123.73 o 
  -2   8   3      492.29      436.57     47.79 o 
  -1   8   3     1582.71     1654.31     60.22 o 
   0   8   3     7327.28     7616.82    145.57 o 
   1   8   3    12059.87    12850.38    214.24 o 
   2   8   3     1975.01     1833.86     65.59 o 
   3   8   3     1715.14     1704.10     62.82 o 
   4   8   3     1881.79     1803.99     95.23 o 
   5   8   3     4307.72     4282.43    145.87 o 
   6   8   3     2515.22     2352.76    110.35 o 
   7   8   3       43.07       74.13     44.86 o 
   8   8   3     2074.19     2083.78    145.14 o 
   9   8   3     1336.04     1482.99    227.55 o 
  -9   9   3      175.14      109.86     54.70 o 
  -8   9   3     1182.79     1239.47    134.38 o 
  -7   9   3      947.88      944.52     98.04 o 
  -6   9   3     3306.43     3255.82    170.77 o 
  -5   9   3     3839.45     3853.66    164.37 o 
  -4   9   3      718.50      658.94     50.37 o 
  -3   9   3    11814.24    11978.15    288.80 o 
  -2   9   3     3745.94     3778.12    111.85 o 
  -1   9   3     7081.44     7267.97    162.21 o 
   0   9   3     2911.97     3029.63    149.96 o 
   1   9   3      668.57      774.79     51.77 o 
   2   9   3     8807.15     9516.12    297.59 o 
   3   9   3     3524.17     3506.43    123.10 o 
   4   9   3     2698.68     2751.77    108.57 o 
   5   9   3     2043.77     1955.49    108.89 o 
   6   9   3      187.67      187.49     47.85 o 
   7   9   3     1588.60     1656.45    126.49 o 
   8   9   3      556.82      589.55    107.84 o 
  -8  10   3      513.71      433.67     69.01 o 
  -7  10   3       36.39      103.42     48.70 o 
  -6  10   3      833.77     1031.42    100.07 o 
  -5  10   3       30.85       84.31     38.92 o 
  -4  10   3      692.66      720.63     74.97 o 
  -3  10   3     2168.92     2030.79     96.10 o 
  -2  10   3        7.67      105.92     30.86 o 
  -1  10   3     3766.51     3912.11    124.32 o 
   0  10   3        9.98       29.42     47.50 o 
   1  10   3      161.48      120.43     35.77 o 
   2  10   3      218.36      191.61     36.55 o 
   3  10   3       59.05       39.44     32.37 o 
   4  10   3     2163.74     2284.49    128.54 o 
   5  10   3      104.80       89.79     34.27 o 
   6  10   3      251.30      254.25     55.72 o 
   7  10   3      143.34       84.16     57.73 o 
  -7  11   3      434.53      478.20     60.27 o 
  -6  11   3        3.46       47.05     53.31 o 
  -5  11   3     1202.96     1214.62    123.64 o 
  -4  11   3     1066.20     1067.62    108.14 o 
  -3  11   3     1329.45     1336.24    111.85 o 
  -2  11   3     1434.56     1410.51     94.83 o 
  -1  11   3        1.13       42.98     28.99 o 
   0  11   3      799.33      779.78     80.07 o 
   1  11   3      693.99      695.55     70.03 o 
   2  11   3     1007.91     1029.13    116.57 o 
   3  11   3      805.57      902.24     82.47 o 
   4  11   3        5.06       45.42     43.90 o 
   5  11   3      683.42      811.74     88.99 o 
   6  11   3      196.43      168.38     98.85 o 
  -5  12   3      981.09      929.95    105.55 o 
  -4  12   3     2827.61     3121.18    221.79 o 
  -3  12   3        1.58       65.13     46.01 o 
  -2  12   3        1.59       27.59     43.15 o 
  -1  12   3      117.59      142.87     32.68 o 
   0  12   3     3332.49     3330.81    157.78 o 
   1  12   3     4547.93     4611.97    216.38 o 
   2  12   3        8.89       59.54     67.43 o 
   3  12   3      115.96      137.59     63.52 o 
   4  12   3      103.83       81.80     88.76 o 
   5  12   3     2394.17     2265.69    208.07 o 
  -3  13   3      160.37       81.77     53.18 o 
  -2  13   3      505.75      394.40     81.88 o 
  -1  13   3        1.20      -39.42     52.55 o 
   0  13   3      442.06      339.22     71.12 o 
   1  13   3      342.55      313.11     65.57 o 
   2  13   3       42.50       36.56     29.45 o 
   3  13   3      598.74      455.76     85.05 o 
 -12   0   4      515.49      596.10    156.45 o 
 -11   0   4       77.10      112.67     82.24 o 
 -10   0   4    19759.12    22432.46   1224.52 o 
  -9   0   4     4970.03     5300.61    270.27 o 
  -8   0   4     1357.02     1293.68    105.76 o 
  -7   0   4     6625.38     7819.89    302.53 o 
  -6   0   4      798.48      854.90     84.89 o 
  -5   0   4    78870.06    75659.66   1108.62 o 
  -4   0   4    20472.44    19112.80    411.63 o 
  -3   0   4    20955.22    20352.63    249.92 o 
  -2   0   4      868.76      924.55     32.65 o 
  -1   0   4       58.57      114.54     25.56 o 
   0   0   4   190755.66   148392.78   4553.06 o 
   1   0   4     4774.36     4955.44     96.07 o 
   2   0   4    38821.75    38193.98    621.67 o 
   3   0   4     3884.27     4045.00    113.88 o 
   4   0   4       91.42       63.31     31.79 o 
   5   0   4    19756.53    20173.86    439.02 o 
   6   0   4      733.60      655.96     72.05 o 
   7   0   4    10239.57    10927.51    341.24 o 
   8   0   4      210.83      171.13     52.71 o 
   9   0   4      832.54      820.52    132.33 o 
  10   0   4     1484.79     1109.02    209.82 o 
  11   0   4      327.53      538.79    141.83 o 
 -12   1   4      150.31      235.28    705.82 o 
 -11   1   4     3020.29     2844.89    169.69 o 
 -10   1   4     1299.22     1356.52    104.45 o 
  -9   1   4     4378.46     4451.11    218.18 o 
  -8   1   4      110.71       99.30     26.36 o 
  -7   1   4     1694.86     1649.60     83.07 o 
  -6   1   4     9340.77     9186.54    151.81 o 
  -5   1   4     3177.19     2889.07     96.57 o 
  -4   1   4    18521.39    17746.16    201.47 o 
  -3   1   4     1420.36     1309.60     34.52 o 
  -1   1   4    42389.74    42431.48    401.18 o 
   0   1   4     1272.82     1310.09     62.89 o 
   1   1   4    42146.34    41386.86    548.25 o 
   2   1   4       40.82       42.64     17.93 o 
   3   1   4    18322.16    18420.47    316.71 o 
   4   1   4      329.53      347.23     32.83 o 
   5   1   4       97.48      123.45     21.43 o 
   6   1   4    12575.06    13594.89    206.44 o 
   7   1   4      606.71      745.23     52.77 o 
   8   1   4     8246.70     7954.42    225.67 o 
   9   1   4      370.19      330.23     59.33 o 
  10   1   4       16.03      -24.36     57.12 o 
  11   1   4      780.61      828.77    115.91 o 
 -12   2   4       28.07       68.78     44.57 o 
 -11   2   4       48.08      103.38     45.33 o 
 -10   2   4     1519.47     1396.80    101.96 o 
  -9   2   4      694.38      546.58     58.37 o 
  -8   2   4     7654.26     7979.91    210.61 o 
  -7   2   4      175.20      211.99     30.37 o 
  -6   2   4     3218.36     3065.69     84.82 o 
  -5   2   4     5560.34     5573.07    102.72 o 
  -4   2   4      203.66      207.43     24.22 o 
  -3   2   4    20164.49    19214.54    259.56 o 
  -2   2   4    13782.88    14437.70    180.81 o 
  -1   2   4    19587.50    20831.76    183.78 o 
   0   2   4     4728.29     4412.54     60.83 o 
   1   2   4     4498.48     4540.61     62.21 o 
   2   2   4    14755.34    14185.60    153.53 o 
   3   2   4     2454.12     2643.63     61.66 o 
   4   2   4    11704.92    13290.35    185.01 o 
   5   2   4     1089.92     1037.82     51.14 o 
   6   2   4      317.77      241.76     35.53 o 
   7   2   4     3814.61     3490.92    126.10 o 
   8   2   4      917.32     1114.37     88.40 o 
   9   2   4      753.59      598.51     71.46 o 
  10   2   4      503.72      598.46     82.08 o 
  11   2   4       34.63      112.55     45.49 o 
 -11   3   4      489.93      496.47     76.80 o 
 -10   3   4       96.76      199.69     50.89 o 
  -9   3   4     6416.06     6493.99    247.15 o 
  -8   3   4     5210.67     5315.03    168.27 o 
  -7   3   4      911.83      930.29     66.52 o 
  -6   3   4      646.60      617.70     41.98 o 
  -5   3   4     4985.47     4783.61     92.93 o 
  -4   3   4    31281.65    29758.85    330.09 o 
  -3   3   4    12859.76    11661.79    140.35 o 
  -2   3   4     2958.88     2540.82     49.31 o 
  -1   3   4        3.34       15.56     16.46 o 
   0   3   4    10862.03     9744.29     95.24 o 
   1   3   4    57882.48    55692.23    485.40 o 
   2   3   4    20847.92    20545.48    345.09 o 
   3   3   4     2264.60     2050.82     50.65 o 
   4   3   4      524.11      497.57     37.65 o 
   5   3   4     9689.12     9596.55    215.08 o 
   6   3   4    24790.69    24972.39    396.75 o 
   7   3   4     4901.49     4609.56    219.60 o 
   8   3   4       98.58      112.93     39.84 o 
   9   3   4        9.86      123.58     47.88 o 
  10   3   4     1870.64     2091.98    168.20 o 
  11   3   4     1474.60     1542.97    137.91 o 
 -11   4   4     1203.82     1102.44    104.30 o 
 -10   4   4     2558.40     2522.36    170.57 o 
  -9   4   4     2650.68     2439.56    121.86 o 
  -8   4   4      162.72      146.17     30.83 o 
  -7   4   4     4590.35     4554.91    124.41 o 
  -6   4   4    12729.68    12964.08    173.40 o 
  -5   4   4    15356.36    15588.39    177.86 o 
  -4   4   4     7700.19     7786.52    120.45 o 
  -3   4   4       66.78       91.46     21.21 o 
  -2   4   4    13728.06    13047.64    156.26 o 
  -1   4   4    45118.32    45313.80    452.12 o 
   0   4   4    35385.48    35991.00    352.02 o 
   1   4   4     2397.66     2071.74     62.65 o 
   2   4   4     1719.90     1741.38     61.83 o 
   3   4   4     5668.52     5079.86     84.85 o 
   4   4   4    18976.18    18543.77    191.10 o 
   5   4   4     5099.98     5077.77    102.04 o 
   6   4   4       22.96       92.98     27.68 o 
   7   4   4     2366.12     2759.06    145.76 o 
   8   4   4     1339.35     1456.23    129.25 o 
   9   4   4     2486.36     2541.60    145.82 o 
  10   4   4      515.07      441.33     75.00 o 
 -11   5   4        2.67       85.42     44.20 o 
 -10   5   4       81.99       69.21     54.24 o 
  -9   5   4     1830.88     1857.99    127.66 o 
  -8   5   4     1294.46     1066.84     75.66 o 
  -7   5   4      307.05      339.39     45.54 o 
  -6   5   4      731.84      722.18     56.08 o 
  -5   5   4      925.28     1015.38     59.28 o 
  -4   5   4    12935.50    13101.42    152.40 o 
  -3   5   4    10407.30    10554.20    147.26 o 
  -2   5   4     1856.56     1923.78     70.08 o 
  -1   5   4     1428.00     1433.22     47.41 o 
   0   5   4     1012.37     1049.04     38.51 o 
   1   5   4    21243.93    21347.49    241.09 o 
   2   5   4     9157.54     9023.63    121.05 o 
   3   5   4        0.84       33.54     36.19 o 
   4   5   4      403.23      377.39     30.83 o 
   5   5   4      414.28      460.18     43.16 o 
   6   5   4     5252.58     5151.64    129.38 o 
   7   5   4     1575.93     1374.58     95.05 o 
   8   5   4      106.79      109.73     37.69 o 
   9   5   4       49.51      115.03     44.14 o 
  10   5   4       32.88      130.87     50.23 o 
 -11   6   4       42.59      126.49     78.40 o 
 -10   6   4     2041.91     1760.60    157.71 o 
  -9   6   4      250.28      176.71     63.10 o 
  -8   6   4     3200.42     3182.73    153.50 o 
  -7   6   4      267.54      225.96     34.19 o 
  -6   6   4       16.30      106.16     27.52 o 
  -5   6   4    13367.29    13487.24    228.42 o 
  -4   6   4      251.14      230.84     27.12 o 
  -3   6   4     7905.54     8237.03    132.23 o 
  -2   6   4      992.61      852.66     39.36 o 
  -1   6   4      503.37      456.81     31.73 o 
   0   6   4    15797.70    15373.43    157.28 o 
   1   6   4     3371.19     3191.91     62.70 o 
   2   6   4     6476.39     6543.95     88.74 o 
   3   6   4     3558.37     3703.56     74.19 o 
   4   6   4     1882.40     1962.10     54.56 o 
   5   6   4    13197.02    12730.72    247.62 o 
   6   6   4      943.91      837.89     67.10 o 
   7   6   4     1633.91     1784.16    127.45 o 
   8   6   4      655.91      627.23     69.33 o 
   9   6   4      409.68      437.47     53.29 o 
  10   6   4     1610.20     1629.98    149.74 o 
 -10   7   4      135.36       99.47     53.24 o 
  -9   7   4      137.68      211.11     47.25 o 
  -8   7   4     1605.55     1567.86    117.92 o 
  -7   7   4    10829.32    10832.06    361.09 o 
  -6   7   4       39.38       86.44     40.93 o 
  -5   7   4     2733.98     2616.44     86.54 o 
  -4   7   4       18.77       78.85     25.64 o 
  -3   7   4     8179.67     8283.53    129.19 o 
  -2   7   4     9036.63     9280.38    146.82 o 
  -1   7   4     1624.46     1617.59     53.33 o 
   0   7   4     6655.72     6374.04    109.16 o 
   1   7   4      346.79      427.05     35.60 o 
   2   7   4     4556.84     4494.26     81.49 o 
   3   7   4     6827.40     6910.82    132.71 o 
   4   7   4     3177.05     3082.99     85.92 o 
   5   7   4     4609.05     4439.32    154.96 o 
   6   7   4       77.80       76.51     39.89 o 
   7   7   4     2394.10     2411.56    155.67 o 
   8   7   4     1298.33     1298.91    107.32 o 
   9   7   4      920.77      962.23    110.50 o 
  -9   8   4       71.16       33.00     64.58 o 
  -8   8   4     1578.97     1544.75    124.40 o 
  -7   8   4     2180.03     2417.96    160.39 o 
  -6   8   4    11017.64    11240.25    275.06 o 
  -5   8   4      256.49      204.17     30.30 o 
  -4   8   4     1057.09     1108.95     62.24 o 
  -3   8   4     1946.88     1965.94     74.70 o 
  -2   8   4     8822.03     9079.21    187.18 o 
  -1   8   4    21480.80    22490.47    343.66 o 
   0   8   4       28.98        4.62     29.33 o 
   1   8   4      163.31      152.01     23.92 o 
   2   8   4      498.47      434.23     32.09 o 
   3   8   4    12316.57    12376.41    238.75 o 
   4   8   4     7329.62     7678.31    226.06 o 
   5   8   4       81.95       75.82     30.73 o 
   6   8   4       93.70      132.22     29.75 o 
   7   8   4      120.82      152.53     37.46 o 
   8   8   4     2295.01     2518.78    190.35 o 
   9   8   4     1822.76     1560.68    183.54 o 
  -9   9   4     1624.20     1451.27    217.58 o 
  -8   9   4     1062.93     1214.99    126.16 o 
  -7   9   4       80.80      109.27     34.50 o 
  -6   9   4     3457.25     3727.86    212.08 o 
  -5   9   4     1191.57     1129.82     88.87 o 
  -4   9   4     3408.04     3321.63    107.11 o 
  -3   9   4     2863.32     2727.41     96.50 o 
  -2   9   4      323.24      311.33     45.16 o 
  -1   9   4     2713.12     2778.36    120.90 o 
   0   9   4       41.86       53.52     18.07 o 
   1   9   4     9106.43     9287.87    229.20 o 
   2   9   4     1169.88     1156.02     68.21 o 
   3   9   4       54.83       85.96     21.70 o 
   4   9   4      149.62      115.19     26.09 o 
   5   9   4      960.82      906.61     76.57 o 
   6   9   4     2505.44     2685.81    168.81 o 
   7   9   4       25.79       66.73     35.56 o 
   8   9   4      247.95      151.86     56.07 o 
  -8  10   4      355.77      253.36     81.26 o 
  -7  10   4      153.66      214.53     59.62 o 
  -6  10   4      229.48      196.20     42.31 o 
  -5  10   4     2652.21     2948.62    150.51 o 
  -4  10   4      660.21      691.24     82.50 o 
  -3  10   4      884.98      865.81     60.76 o 
  -2  10   4        1.43       92.76     30.24 o 
  -1  10   4      384.22      334.64     37.57 o 
   0  10   4     2826.79     2949.64    113.24 o 
   1  10   4       26.31       45.60     37.84 o 
   2  10   4     1349.21     1343.38     95.96 o 
   3  10   4        5.94       79.89     20.67 o 
   4  10   4      175.60      128.84     23.97 o 
   5  10   4     1406.76     1430.91    106.36 o 
   6  10   4      265.38      200.11     46.24 o 
   7  10   4     1213.26     1282.50    198.04 o 
  -7  11   4     1066.40      953.25    117.72 o 
  -6  11   4      199.98      219.10     46.06 o 
  -5  11   4       53.33       36.13     42.19 o 
  -4  11   4        1.66      131.21     47.15 o 
  -3  11   4      666.71      665.08     65.25 o 
  -2  11   4     1301.68     1258.82     87.58 o 
  -1  11   4       81.04       82.28     22.91 o 
   0  11   4       10.89       63.74     36.62 o 
   1  11   4        0.22       45.41     43.71 o 
   2  11   4      158.85      163.27     40.57 o 
   3  11   4      428.06      351.04     76.60 o 
   4  11   4        0.18      124.03     60.22 o 
   5  11   4        0.60       92.93     55.91 o 
   6  11   4       99.41       76.72     46.76 o 
  -5  12   4        9.75       15.30     66.37 o 
  -4  12   4       44.10      112.15     35.42 o 
  -3  12   4       50.19       63.33     29.55 o 
  -2  12   4      159.34      127.53     61.08 o 
  -1  12   4      526.88      494.38     59.70 o 
   0  12   4       16.63       87.59     34.35 o 
   1  12   4        6.92       72.18     27.36 o 
   2  12   4        7.28       53.23     50.44 o 
   3  12   4       11.04       83.32     40.31 o 
   4  12   4      189.53      177.63     87.19 o 
   5  12   4       15.51      114.36     48.20 o 
  -3  13   4     1042.87     1012.32     94.21 o 
  -2  13   4     1827.23     1683.15    137.28 o 
  -1  13   4       20.35       20.93     45.56 o 
   0  13   4      250.68      227.99     56.11 o 
   1  13   4      186.28      271.95     77.28 o 
   2  13   4      857.18      768.91    184.85 o 
 -12   1   5     1083.45     1082.78    215.75 o 
 -11   1   5      336.24      255.36     63.20 o 
 -10   1   5      736.97      623.34     93.87 o 
  -9   1   5     2746.49     2834.42    126.67 o 
  -8   1   5    11662.51    11831.70    442.79 o 
  -7   1   5     4148.75     3905.24    114.95 o 
  -6   1   5     4551.33     4818.17    120.50 o 
  -5   1   5     8233.35     7918.22    130.15 o 
  -4   1   5    15484.56    15970.70    182.05 o 
  -3   1   5    43770.91    41851.52    317.01 o 
  -2   1   5     9713.28     9146.57    107.20 o 
  -1   1   5     1542.64     1628.56     39.78 o 
   0   1   5    35997.73    35789.41    373.69 o 
   1   1   5     7732.27     7649.81    105.02 o 
   2   1   5    24637.04    23895.95    225.09 o 
   3   1   5     5120.96     5306.04     89.66 o 
   4   1   5     6957.41     7111.52    123.38 o 
   5   1   5     3033.44     3010.29     87.33 o 
   6   1   5      824.68      837.94     60.88 o 
   7   1   5      674.96      582.90     53.73 o 
   8   1   5      175.49      159.83     39.08 o 
   9   1   5     1381.60     1436.33    109.31 o 
  10   1   5      336.12      221.29     64.36 o 
  11   1   5        4.27       73.55     41.11 o 
 -12   2   5      672.71      696.28    100.16 o 
 -11   2   5      256.56      281.34     51.14 o 
 -10   2   5     2024.42     1901.64    116.63 o 
  -9   2   5     1972.17     1911.96    126.13 o 
  -8   2   5     4388.80     4087.39    175.13 o 
  -7   2   5     3193.38     3164.72    110.60 o 
  -6   2   5     2024.90     1850.09     64.47 o 
  -5   2   5     5907.78     6325.82    107.28 o 
  -4   2   5     7975.15     8164.94    112.22 o 
  -3   2   5    15902.51    15710.32    175.09 o 
  -2   2   5     4204.73     3922.57     54.38 o 
  -1   2   5     3115.20     2846.36     44.63 o 
   0   2   5     3699.16     3794.05     59.44 o 
   1   2   5     7208.05     6973.63     78.78 o 
   2   2   5     8231.89     7976.29    106.52 o 
   3   2   5     3828.34     3893.54     78.43 o 
   4   2   5      732.46      742.16     43.57 o 
   5   2   5      178.29      166.51     34.33 o 
   6   2   5     2661.91     2747.50     91.44 o 
   7   2   5     1252.82     1234.58     81.52 o 
   8   2   5      645.00      705.45     75.01 o 
   9   2   5       72.91       99.02     30.22 o 
  10   2   5      129.08       87.87     45.64 o 
  11   2   5      248.40      157.53     72.18 o 
 -11   3   5     1950.61     2152.69    229.70 o 
 -10   3   5      828.40      775.85     79.14 o 
  -9   3   5     5833.61     5604.43    203.24 o 
  -8   3   5       19.21       92.41     27.67 o 
  -7   3   5      257.99      283.00     33.27 o 
  -6   3   5     8668.12     8782.24    135.06 o 
  -5   3   5     6017.49     6020.66     95.18 o 
  -4   3   5    41228.04    41237.46    438.89 o 
  -3   3   5      180.69      206.65     19.76 o 
  -2   3   5       20.74       24.05     10.78 o 
  -1   3   5     8622.78     7959.29     99.86 o 
   0   3   5     8499.48     9066.89    107.58 o 
   1   3   5    41248.51    42174.10    528.14 o 
   2   3   5       42.68       70.71     22.74 o 
   3   3   5      309.94      330.62     26.70 o 
   4   3   5     3389.40     2971.57     68.52 o 
   5   3   5     1918.79     2009.43     89.05 o 
   6   3   5    11358.00    11308.79    238.42 o 
   7   3   5       16.11       95.08     54.22 o 
   8   3   5        9.58       89.11     50.00 o 
   9   3   5      418.43      478.64     68.08 o 
  10   3   5      638.40      503.44    102.64 o 
 -11   4   5      376.67      323.35     56.47 o 
 -10   4   5     2633.63     2658.18    163.95 o 
  -9   4   5       11.30       38.46     47.77 o 
  -8   4   5        1.82        2.36     42.67 o 
  -7   4   5    16935.48    17340.18    305.54 o 
  -6   4   5     4216.83     3894.25     89.41 o 
  -5   4   5    19659.14    19882.62    268.60 o 
  -4   4   5      972.75      829.43     40.84 o 
  -3   4   5      923.01      836.99     38.58 o 
  -2   4   5    34516.23    34080.06    371.00 o 
  -1   4   5      565.39      434.10     37.87 o 
   0   4   5    46198.90    46893.78    450.19 o 
   1   4   5     6243.96     6181.14    111.94 o 
   2   4   5     5016.54     4827.59     90.26 o 
   3   4   5    29369.59    28973.56    282.08 o 
   4   4   5     1209.91     1092.23     45.46 o 
   5   4   5    17016.19    17794.76    216.35 o 
   6   4   5     2584.89     2608.23     92.33 o 
   7   4   5     1974.23     2005.23    113.89 o 
   8   4   5     8166.18     7845.70    429.86 o 
   9   4   5       79.85       50.75     35.64 o 
  10   4   5     2886.90     3268.00    150.86 o 
 -11   5   5     1810.69     1764.04    149.89 o 
 -10   5   5     1341.22     1384.99    131.33 o 
  -9   5   5      457.12      458.77     55.69 o 
  -8   5   5     4603.48     4583.88    162.13 o 
  -7   5   5       80.62       90.82     27.05 o 
  -6   5   5    24327.74    24492.48    485.23 o 
  -5   5   5     7908.04     7725.20    122.51 o 
  -4   5   5      161.12      144.65     18.57 o 
  -3   5   5    10392.39    10334.22    127.37 o 
  -2   5   5     2195.75     2622.69     58.33 o 
  -1   5   5    60126.18    61834.64    632.62 o 
   0   5   5     9313.70     8954.42    128.19 o 
   1   5   5     1470.44     1350.24     55.27 o 
   2   5   5     6185.51     5981.44    115.08 o 
   3   5   5     3535.26     3473.46     98.02 o 
   4   5   5    35238.89    36327.38    378.62 o 
   5   5   5     8655.95     8455.71    180.49 o 
   6   5   5        2.04       95.46     32.04 o 
   7   5   5      707.73      680.89     64.92 o 
   8   5   5     1969.58     2290.53    142.22 o 
   9   5   5     6243.09     6067.94    590.31 o 
  10   5   5      923.03     1087.08    140.91 o 
 -10   6   5      586.41      537.70     78.08 o 
  -9   6   5      348.68      391.25     65.11 o 
  -8   6   5     1098.24     1109.44    102.02 o 
  -7   6   5      623.24      604.21     46.68 o 
  -6   6   5      348.47      404.30     47.03 o 
  -5   6   5     4666.88     4670.80    113.60 o 
  -4   6   5      205.17      246.11     33.40 o 
  -3   6   5     1778.82     1761.75     56.97 o 
  -2   6   5     2293.25     2237.76     59.95 o 
  -1   6   5      571.36      629.20     34.36 o 
   0   6   5     6251.86     6607.90     92.60 o 
   1   6   5     4586.32     4621.63     70.61 o 
   2   6   5     5127.71     5313.81    124.03 o 
   3   6   5      361.13      350.40     36.95 o 
   4   6   5       46.57      100.79     18.69 o 
   5   6   5     1699.03     1802.04     63.05 o 
   6   6   5     2283.18     2200.70    127.84 o 
   7   6   5     1300.84     1162.14     89.43 o 
   8   6   5      592.03      804.03     79.81 o 
   9   6   5        3.06       71.55     46.54 o 
  10   6   5       96.14       19.90     67.95 o 
 -10   7   5       57.24      169.47     48.03 o 
  -9   7   5       42.26       82.00     37.62 o 
  -8   7   5      354.69      231.44     44.92 o 
  -7   7   5      729.94      706.54     67.57 o 
  -6   7   5        1.05       47.15     40.62 o 
  -5   7   5     1284.18     1248.62     62.79 o 
  -4   7   5     1210.15     1085.27     51.74 o 
  -3   7   5      514.03      532.43     53.35 o 
  -2   7   5     1004.49      990.84     58.28 o 
  -1   7   5     1181.98     1360.16     70.34 o 
   0   7   5     4684.67     5039.89     89.03 o 
   1   7   5     1863.63     1966.51     53.25 o 
   2   7   5      233.78      193.58     22.60 o 
   3   7   5      185.49      135.00     31.39 o 
   4   7   5        6.80       23.23     59.61 o 
   5   7   5     2520.17     2444.23    128.54 o 
   6   7   5      544.71      509.94     60.91 o 
   7   7   5       81.56      120.96     24.46 o 
   8   7   5       29.59      116.61     62.78 o 
   9   7   5       18.81      111.20     52.45 o 
  -9   8   5       19.36       70.67     33.64 o 
  -8   8   5     1125.24     1152.37    110.94 o 
  -7   8   5     4077.09     4213.55    175.04 o 
  -6   8   5     4133.12     4121.97    173.18 o 
  -5   8   5      767.15      657.71     56.51 o 
  -4   8   5      802.83      953.81     60.47 o 
  -3   8   5     9335.06     9623.64    188.92 o 
  -2   8   5    11996.26    12588.77    241.78 o 
  -1   8   5     3511.85     3463.78     96.79 o 
   0   8   5      101.95      122.19     24.09 o 
   1   8   5     4999.19     5011.42    119.93 o 
   2   8   5     6552.13     6553.04    139.57 o 
   3   8   5     6850.68     7152.55    207.11 o 
   4   8   5      546.64      513.10     37.92 o 
   5   8   5       85.15      123.85     36.51 o 
   6   8   5     1339.14     1354.50     73.16 o 
   7   8   5     2792.43     2849.17    158.72 o 
   8   8   5      433.17      484.85    139.78 o 
  -9   9   5      740.17      612.51     74.68 o 
  -8   9   5        8.65       95.99     66.94 o 
  -7   9   5      105.93      113.31     45.75 o 
  -6   9   5        3.60      126.53     48.75 o 
  -5   9   5     2426.64     2518.92    130.81 o 
  -4   9   5     1823.14     1756.25     94.46 o 
  -3   9   5      207.46      221.70     28.38 o 
  -2   9   5     1355.68     1428.06     74.51 o 
  -1   9   5      725.25      754.94     58.21 o 
   0   9   5     5430.17     5415.19    187.77 o 
   1   9   5     5501.15     5466.57    173.19 o 
   2   9   5      794.70      729.97     56.06 o 
   3   9   5     3843.70     4003.51    120.83 o 
   4   9   5     2377.45     2291.24     97.85 o 
   5   9   5     2485.32     2543.78    123.45 o 
   6   9   5     1846.31     1969.16    126.13 o 
   7   9   5      268.29      325.53    137.04 o 
   8   9   5     1417.72     1408.42    181.95 o 
  -8  10   5      100.26       28.48     61.94 o 
  -7  10   5     1846.18     2040.86    190.70 o 
  -6  10   5      901.15      935.11    107.43 o 
  -5  10   5      124.92      125.09     44.41 o 
  -4  10   5     1933.73     1916.27    114.89 o 
  -3  10   5      253.95      351.43     51.44 o 
  -2  10   5     2381.80     2620.23    124.68 o 
  -1  10   5     3132.77     3116.39    116.92 o 
   0  10   5       11.34       50.06     20.51 o 
   1  10   5     1905.71     2103.55     99.18 o 
   2  10   5      275.15      237.31     50.09 o 
   3  10   5     3638.38     3746.92    173.45 o 
   4  10   5     1497.91     1615.37     91.89 o 
   5  10   5       26.22       53.15     47.12 o 
   6  10   5      494.51      503.96     96.09 o 
   7  10   5      181.58      127.24     53.52 o 
  -7  11   5       43.44      120.85     77.03 o 
  -6  11   5      646.55      598.96     70.64 o 
  -5  11   5       99.77      128.63     40.47 o 
  -4  11   5      437.84      423.26     81.29 o 
  -3  11   5      423.39      369.00     57.85 o 
  -2  11   5      163.03      137.64     30.91 o 
  -1  11   5     1157.55     1239.31     81.38 o 
   0  11   5      254.25      238.11     38.99 o 
   1  11   5      988.24     1017.75     79.55 o 
   2  11   5     1263.31     1325.53     84.06 o 
   3  11   5      255.81      207.08     61.59 o 
   4  11   5      434.89      360.46     73.91 o 
   5  11   5       48.24      145.02     62.66 o 
   6  11   5      123.14      195.67     76.40 o 
  -5  12   5     2323.66     2467.35    174.12 o 
  -4  12   5      620.35      570.20     79.45 o 
  -3  12   5     3679.97     3766.01    247.71 o 
  -2  12   5      624.47      527.74     66.69 o 
  -1  12   5     1265.43     1455.15    118.84 o 
   0  12   5     1359.58     1463.27    114.36 o 
   1  12   5     1874.09     2122.42    180.50 o 
   2  12   5     3648.22     3822.18    301.92 o 
   3  12   5      191.58      277.49     71.95 o 
   4  12   5      623.64      365.54    102.87 o 
  -3  13   5        3.57       96.40     63.95 o 
  -2  13   5       33.67       28.29     35.41 o 
  -1  13   5      386.40      290.87     52.12 o 
   0  13   5       39.57       29.19     51.76 o 
   1  13   5      200.01      163.41     58.73 o 
   2  13   5      116.39      214.89     76.50 o 
 -12   0   6       48.31       47.00     65.16 o 
 -11   0   6     1386.81     1506.68    237.96 o 
 -10   0   6      282.58      150.31     48.13 o 
  -9   0   6    19566.70    20206.36   1099.41 o 
  -8   0   6    28249.68    29952.52    916.71 o 
  -7   0   6     2940.59     2997.84    129.37 o 
  -6   0   6     4890.14     4691.01    135.58 o 
  -5   0   6      732.21      823.80     53.33 o 
  -4   0   6   106709.81   106457.53   1612.02 o 
  -3   0   6    74858.14    70556.46   1345.98 o 
  -2   0   6    12573.45    11836.14    249.25 o 
  -1   0   6      895.48      772.73     36.90 o 
   0   0   6     6300.41     6180.44    110.33 o 
   1   0   6   130161.31   125844.35   2136.33 o 
   2   0   6    54826.05    54088.10    756.27 o 
   3   0   6      103.63      180.05     39.15 o 
   4   0   6      656.66      655.36     55.11 o 
   5   0   6     5639.83     6197.58    207.56 o 
   6   0   6    42873.30    50187.89    922.98 o 
   7   0   6     8373.81     8762.31    356.24 o 
   8   0   6        7.87       97.55     86.43 o 
   9   0   6      109.87      266.84    119.16 o 
  10   0   6      488.69      366.95     99.54 o 
  11   0   6     1936.52     2365.94    254.54 o 
 -12   1   6      247.83      155.93     57.93 o 
 -11   1   6       20.54       -1.89     56.99 o 
 -10   1   6     4671.08     4730.53    170.42 o 
  -9   1   6     1965.58     1832.40    130.34 o 
  -8   1   6    11028.42    11757.63    345.20 o 
  -7   1   6     2029.50     1849.19     67.84 o 
  -6   1   6      260.96      239.50     31.03 o 
  -5   1   6    23293.05    24024.13    221.63 o 
  -4   1   6     2415.48     2195.44     39.76 o 
  -3   1   6    22658.74    22732.96    273.96 o 
  -2   1   6     1946.69     1754.77     43.03 o 
  -1   1   6      105.22       96.05     14.45 o 
   0   1   6    14024.34    13229.82    181.89 o 
   1   1   6     3923.28     3714.97     69.86 o 
   2   1   6    10127.97     9864.78    134.82 o 
   3   1   6     1184.92     1664.31     49.33 o 
   4   1   6      873.21      998.34     50.60 o 
   5   1   6     3890.83     3678.68     92.88 o 
   6   1   6      285.50      202.56     47.77 o 
   7   1   6     2172.78     2245.07    112.70 o 
   8   1   6      289.21      385.72     53.95 o 
   9   1   6      205.71      176.60     65.98 o 
  10   1   6      452.96      595.81     89.95 o 
 -12   2   6     1961.85     2202.89    201.12 o 
 -11   2   6       53.05      130.43     44.21 o 
 -10   2   6     1276.11     1353.55    129.22 o 
  -9   2   6      181.13      177.77     39.91 o 
  -8   2   6     1255.41     1244.13    111.92 o 
  -7   2   6    13594.84    13641.38    298.21 o 
  -6   2   6      181.79      161.51     25.39 o 
  -5   2   6     1632.17     1548.11     47.98 o 
  -4   2   6       23.52       41.79     19.91 o 
  -3   2   6    10033.76    10442.78    124.54 o 
  -2   2   6    35146.15    33788.06    328.65 o 
  -1   2   6     5659.39     5245.42     68.92 o 
   0   2   6     4477.99     4535.80     72.02 o 
   1   2   6       66.81       61.54     14.49 o 
   2   2   6    11275.48    11519.08    146.88 o 
   3   2   6    21140.50    20789.94    251.24 o 
   4   2   6       22.46       62.53     45.76 o 
   5   2   6      397.61      362.07     35.59 o 
   6   2   6      227.64      211.61     27.97 o 
   7   2   6     2367.79     2391.23    119.78 o 
   8   2   6     3804.72     3902.93    176.20 o 
   9   2   6       91.70        2.86     41.81 o 
  10   2   6      175.30      236.77     60.40 o 
 -11   3   6       24.05       88.26     47.33 o 
 -10   3   6      929.30      918.78     84.68 o 
  -9   3   6      165.59      170.69     39.22 o 
  -8   3   6     1690.63     1625.47     93.18 o 
  -7   3   6      892.48      827.64     53.59 o 
  -6   3   6      611.28      664.18     47.58 o 
  -5   3   6     1759.02     1703.03     53.73 o 
  -4   3   6       22.19       40.05     13.31 o 
  -3   3   6    16700.19    16714.98    200.97 o 
  -2   3   6    12092.54    12123.98    141.81 o 
  -1   3   6     1469.81     1586.61     42.16 o 
   0   3   6      723.75      883.21     31.56 o 
   1   3   6     2904.23     2873.14     75.28 o 
   2   3   6    23922.45    23381.27    360.17 o 
   3   3   6     3542.07     3224.29     54.19 o 
   4   3   6        0.95       51.23     17.61 o 
   5   3   6        3.09       22.88     31.81 o 
   6   3   6     3278.20     3186.16    106.19 o 
   7   3   6     2563.49     2689.06    114.92 o 
   8   3   6      466.72      427.95     72.00 o 
   9   3   6       16.98       41.64     57.46 o 
  10   3   6       54.39       42.47     33.98 o 
 -11   4   6      238.38      228.16     60.05 o 
 -10   4   6       23.58      138.15     38.54 o 
  -9   4   6     2501.32     2490.53    130.52 o 
  -8   4   6     5548.35     5467.22    168.70 o 
  -7   4   6     2754.80     2658.12     88.71 o 
  -6   4   6       18.07       36.39     21.10 o 
  -5   4   6     6170.35     6080.89    114.28 o 
  -4   4   6    20082.92    20246.20    197.36 o 
  -3   4   6    20249.08    20239.19    237.24 o 
  -2   4   6     2784.92     2954.55     57.92 o 
  -1   4   6     2607.86     2722.74     51.23 o 
   0   4   6    19925.07    20031.14    238.53 o 
   1   4   6    16089.38    16220.58    232.39 o 
   2   4   6    13248.62    13605.46    248.64 o 
   3   4   6      660.77      623.17     47.94 o 
   4   4   6     3341.19     3505.67     77.44 o 
   5   4   6    12496.87    12915.64    228.39 o 
   6   4   6     3540.48     3539.73    116.05 o 
   7   4   6      664.75      571.85     59.23 o 
   8   4   6       23.56      154.88     34.57 o 
   9   4   6     1485.46     1574.64    145.97 o 
  10   4   6     1003.61     1286.23    114.47 o 
 -11   5   6      718.40      651.93     87.95 o 
 -10   5   6      325.07      258.46     45.97 o 
  -9   5   6        1.26       91.86     30.73 o 
  -8   5   6      647.26      620.92     66.63 o 
  -7   5   6      327.83      330.87     40.27 o 
  -6   5   6     2163.64     2171.66     85.14 o 
  -5   5   6       86.20      109.30     23.67 o 
  -4   5   6      371.20      447.63     33.85 o 
  -3   5   6    11865.21    12130.03    140.98 o 
  -2   5   6      112.04      126.91     18.30 o 
  -1   5   6     1291.32     1335.96     43.43 o 
   0   5   6      222.56      285.00     25.87 o 
   1   5   6      204.10      213.47     30.31 o 
   2   5   6     3617.74     3351.51     91.79 o 
   3   5   6      266.95      275.06     38.52 o 
   4   5   6      169.14      135.47     19.74 o 
   5   5   6       54.58       60.42     21.50 o 
   6   5   6       10.22       84.19     42.90 o 
   7   5   6     2059.56     1999.96    108.34 o 
   8   5   6       19.32       67.46     36.97 o 
   9   5   6      123.12      191.38     54.98 o 
  10   5   6        2.88      232.85     59.09 o 
 -10   6   6      465.59      467.67    174.26 o 
  -9   6   6     1720.23     1675.75    117.28 o 
  -8   6   6       19.14       40.40     29.47 o 
  -7   6   6      105.79      122.47     34.00 o 
  -6   6   6     1758.07     1708.44     78.61 o 
  -5   6   6     1217.89     1222.37     53.49 o 
  -4   6   6     6534.92     6667.52    134.81 o 
  -3   6   6     1591.20     1621.08     72.58 o 
  -2   6   6     2559.35     2473.67     64.55 o 
  -1   6   6     1149.08     1165.06     46.72 o 
   0   6   6      142.55      119.74     26.18 o 
   1   6   6    11172.59    11357.59    194.50 o 
   2   6   6      164.56      132.31     44.41 o 
   3   6   6     5213.40     5346.65    143.47 o 
   4   6   6      112.95      119.10     31.38 o 
   5   6   6        9.98       98.54     46.69 o 
   6   6   6     2971.94     2842.87    136.95 o 
   7   6   6      640.08      468.84     75.83 o 
   8   6   6     1073.86     1098.00    137.07 o 
   9   6   6       46.14      153.26     46.85 o 
 -10   7   6      105.27      184.40     46.68 o 
  -9   7   6       65.57       90.99     46.85 o 
  -8   7   6     2307.28     2465.71    124.39 o 
  -7   7   6     2214.64     2332.44    120.64 o 
  -6   7   6     7140.88     7218.12    186.17 o 
  -5   7   6       29.27       42.26     24.67 o 
  -4   7   6       22.34       75.46     24.09 o 
  -3   7   6     5639.75     5686.24    120.88 o 
  -2   7   6     6336.17     6800.78    133.33 o 
  -1   7   6    23724.98    25419.87    260.98 o 
   0   7   6       24.32       45.81     20.65 o 
   1   7   6      352.16      280.54     32.44 o 
   2   7   6     1757.70     1946.67     82.89 o 
   3   7   6     5985.85     6190.73    168.49 o 
   4   7   6     9729.37     9712.18    386.73 o 
   5   7   6       93.63      118.14     36.89 o 
   6   7   6      620.17      569.21     52.10 o 
   7   7   6      255.28      155.22     74.01 o 
   8   7   6      779.00     1076.27    147.06 o 
   9   7   6      960.45     1028.98    145.43 o 
  -9   8   6      583.25      598.33    106.14 o 
  -8   8   6      161.01      178.38     53.60 o 
  -7   8   6     1817.55     1940.87    124.07 o 
  -6   8   6     1936.17     1992.43    121.53 o 
  -5   8   6     3678.51     3618.68    162.65 o 
  -4   8   6     3238.11     3027.97    116.33 o 
  -3   8   6        6.81        5.09     35.78 o 
  -2   8   6     3215.36     3233.05     93.71 o 
  -1   8   6     4549.91     4518.40    116.04 o 
   0   8   6     3315.10     3350.59    105.01 o 
   1   8   6     1344.27     1264.42     67.29 o 
   2   8   6       40.00      170.22     42.78 o 
   3   8   6     1798.85     1710.16    143.12 o 
   4   8   6     2238.91     2027.86    229.41 o 
   5   8   6     4294.69     4565.34    257.93 o 
   6   8   6      159.54      140.17     42.39 o 
   7   8   6       58.49      167.60     61.93 o 
   8   8   6       31.20      101.82     55.97 o 
  -8   9   6     1042.31     1064.96    108.16 o 
  -7   9   6      541.36      614.04     85.73 o 
  -6   9   6      902.48     1043.41     95.94 o 
  -5   9   6     9441.69    10305.92    394.99 o 
  -4   9   6     1471.86     1322.71     87.76 o 
  -3   9   6     5865.15     5634.46    161.78 o 
  -2   9   6      738.86      756.21     54.65 o 
  -1   9   6     1018.91     1063.96     65.51 o 
   0   9   6    10239.29    10678.24    285.86 o 
   1   9   6     1050.93     1042.65     61.28 o 
   2   9   6     3646.58     3682.51    139.73 o 
   3   9   6      877.48      979.65    116.33 o 
   4   9   6      132.11       33.99     54.54 o 
   5   9   6     4794.07     5400.35    327.43 o 
   6   9   6      461.77      540.91     95.75 o 
   7   9   6     1550.43     1686.98    146.29 o 
  -8  10   6      113.27       81.72     77.24 o 
  -7  10   6      362.80      310.05     59.62 o 
  -6  10   6      172.87      174.77     51.11 o 
  -5  10   6       10.25       86.46     43.07 o 
  -4  10   6     2150.08     2298.60    112.56 o 
  -3  10   6      610.71      566.00     66.44 o 
  -2  10   6      228.23      201.52     44.43 o 
  -1  10   6       93.47       74.13     42.01 o 
   0  10   6        7.56       16.67     23.75 o 
   1  10   6     2433.74     2474.22    110.38 o 
   2  10   6       99.04      113.75     40.84 o 
   3  10   6      166.51      203.12     58.19 o 
   4  10   6      182.16      233.58     77.41 o 
   5  10   6       48.11      -59.42     97.06 o 
   6  10   6      280.25      255.33     70.83 o 
  -6  11   6     1406.03     1403.43    101.71 o 
  -5  11   6     1295.68     1234.17    145.33 o 
  -4  11   6     1844.72     1786.93    118.27 o 
  -3  11   6       83.12      130.06     40.52 o 
  -2  11   6     2115.70     1828.37    112.05 o 
  -1  11   6     4237.81     3968.74    193.24 o 
   0  11   6     1105.16     1129.90     85.64 o 
   1  11   6     1578.30     1707.40    116.50 o 
   2  11   6       21.84       77.61     24.69 o 
   3  11   6     1914.93     2035.06    166.73 o 
   4  11   6     1044.13     1055.62    138.71 o 
   5  11   6       46.04       43.04     54.95 o 
  -5  12   6       84.35       96.62     48.64 o 
  -4  12   6        0.79       86.51     48.91 o 
  -3  12   6       18.50       96.59     65.95 o 
  -2  12   6        2.08      105.34     32.00 o 
  -1  12   6       80.81       43.14     34.08 o 
   0  12   6      374.07      452.14    122.61 o 
   1  12   6       10.91      121.90    103.78 o 
   2  12   6      220.36      277.89     75.75 o 
   3  12   6       35.82      135.56     43.42 o 
   4  12   6       92.59       70.85     42.70 o 
  -2  13   6     1131.11     1165.93    169.41 o 
  -1  13   6     3247.43     3610.80    263.78 o 
   0  13   6     1389.95     1391.31    166.61 o 
   1  13   6        9.21       86.37     63.97 o 
 -11   1   7     1932.37     1596.33    215.05 o 
 -10   1   7       25.47       85.84     26.35 o 
  -9   1   7     1182.95     1060.86     74.46 o 
  -8   1   7     4948.33     5317.63    184.54 o 
  -7   1   7    20957.98    21728.38    525.09 o 
  -6   1   7    10893.45    10895.73    178.44 o 
  -5   1   7      252.59      271.74     22.96 o 
  -4   1   7    11117.14    11590.60    174.94 o 
  -3   1   7    14153.89    13582.09    216.93 o 
  -2   1   7    58974.58    60146.40    678.83 o 
  -1   1   7    12565.57    11946.21    134.38 o 
   0   1   7     7296.55     7284.08     99.06 o 
   1   1   7     7074.99     6850.99    119.37 o 
   2   1   7    20906.24    21046.13    276.67 o 
   3   1   7    30347.88    31310.51    408.32 o 
   4   1   7     5780.23     5871.17    114.42 o 
   5   1   7     2324.62     2458.75     76.65 o 
   6   1   7     3485.16     3677.22    113.83 o 
   7   1   7     2566.35     2604.36    111.86 o 
   8   1   7     4818.76     5454.84    220.18 o 
   9   1   7      633.62      554.46     80.52 o 
  10   1   7      511.79      647.20     89.57 o 
 -11   2   7     1694.75     1575.56    137.31 o 
 -10   2   7      236.04      200.32     38.66 o 
  -9   2   7      840.49      848.70     80.33 o 
  -8   2   7     1343.82     1328.39     80.84 o 
  -7   2   7       17.94       10.26     37.20 o 
  -6   2   7     8300.60     8448.10    129.10 o 
  -5   2   7      300.80      237.48     25.51 o 
  -4   2   7     2426.03     2426.13     43.64 o 
  -3   2   7     4527.65     4568.42     76.70 o 
  -2   2   7      491.92      509.24     23.89 o 
  -1   2   7    20204.88    19318.19    203.13 o 
   0   2   7      386.27      307.76     23.52 o 
   1   2   7     1887.01     1958.03     50.56 o 
   2   2   7      168.95      123.30     17.27 o 
   3   2   7       56.24       32.76     20.83 o 
   4   2   7     8871.54     8930.26    228.55 o 
   5   2   7     1230.48     1172.68     64.45 o 
   6   2   7      600.44      554.66     43.93 o 
   7   2   7      199.70      225.98     36.82 o 
   8   2   7      473.78      381.93     86.09 o 
   9   2   7      826.33      888.08    117.35 o 
  10   2   7       96.84       12.27     54.66 o 
 -11   3   7       76.76       79.51     48.10 o 
 -10   3   7     3714.96     3732.66    171.60 o 
  -9   3   7      261.21      329.92     67.35 o 
  -8   3   7     9555.74    10241.42    258.98 o 
  -7   3   7      112.02      150.01     44.92 o 
  -6   3   7     2326.52     2579.25     79.35 o 
  -5   3   7    15087.83    14719.61    195.24 o 
  -4   3   7     1155.42     1184.00     39.75 o 
  -3   3   7    28480.73    29398.88    318.97 o 
  -2   3   7      137.11      161.63     18.19 o 
  -1   3   7     5053.23     5512.35     81.53 o 
   0   3   7    14049.87    14272.57    161.76 o 
   1   3   7     8614.29     8753.96    116.61 o 
   2   3   7    35398.27    37224.59    546.17 o 
   3   3   7      143.89      137.96     21.64 o 
   4   3   7      747.05      808.64     51.76 o 
   5   3   7     2913.04     2909.72    115.11 o 
   6   3   7     4917.06     5500.39    195.51 o 
   7   3   7     8930.64     9274.23    266.17 o 
   8   3   7       38.36       27.44     50.85 o 
   9   3   7        1.08       56.88     32.57 o 
  10   3   7      508.11      393.14     83.04 o 
 -11   4   7     1231.70     1088.07    144.69 o 
 -10   4   7      306.52      271.37     79.67 o 
  -9   4   7      969.20      896.95     77.17 o 
  -8   4   7     4714.20     4527.76    179.14 o 
  -7   4   7     2710.65     2421.69    102.75 o 
  -6   4   7     6052.15     5954.35    137.54 o 
  -5   4   7      600.98      561.21     37.98 o 
  -4   4   7      900.95      878.48     40.25 o 
  -3   4   7     9839.92    10633.92    122.52 o 
  -2   4   7     5588.30     6097.19     96.81 o 
  -1   4   7    14497.81    14200.22    174.72 o 
   0   4   7     1412.93     1368.29     38.15 o 
   1   4   7     6916.36     7002.06    119.77 o 
   2   4   7      231.50      227.02     28.01 o 
   3   4   7      218.81      247.97     42.31 o 
   4   4   7     9714.16     9947.26    135.32 o 
   5   4   7      215.51      234.42     31.95 o 
   6   4   7     5868.68     5956.35    202.75 o 
   7   4   7      935.66      862.28    118.98 o 
   8   4   7      385.44      300.93     42.43 o 
   9   4   7     1414.58     1477.35    138.69 o 
  10   4   7      163.36      184.10     54.44 o 
 -11   5   7     1903.67     1787.93    181.95 o 
 -10   5   7      969.97      834.37     92.97 o 
  -9   5   7       25.56       32.31     43.79 o 
  -8   5   7      107.12      100.36     28.19 o 
  -7   5   7    13190.59    13481.34    325.02 o 
  -6   5   7     5401.89     4995.21    118.53 o 
  -5   5   7     3073.50     3014.60     82.76 o 
  -4   5   7      306.43      329.07     31.02 o 
  -3   5   7      378.03      432.77     39.65 o 
  -2   5   7    20429.96    21485.82    204.58 o 
  -1   5   7     4167.87     4021.07     69.53 o 
   0   5   7    10729.56    11083.57    119.39 o 
   1   5   7     2954.30     2930.76     84.16 o 
   2   5   7      297.86      300.65     33.39 o 
   3   5   7    10523.42    10884.27    184.06 o 
   4   5   7        8.78       61.30     37.54 o 
   5   5   7     6290.45     6545.26    207.82 o 
   6   5   7     1232.30     1132.70     74.75 o 
   7   5   7       23.99       37.29     35.31 o 
   8   5   7     1277.38     1363.51    144.69 o 
   9   5   7       63.74      147.98     48.22 o 
 -10   6   7       23.50       70.70     47.58 o 
  -9   6   7     1074.63     1076.24    105.17 o 
  -8   6   7       16.55      107.99     29.61 o 
  -7   6   7      564.15      469.08     51.28 o 
  -6   6   7      628.46      664.72     55.25 o 
  -5   6   7      117.39      144.00     23.42 o 
  -4   6   7     4073.67     4123.21    104.53 o 
  -3   6   7      145.93      163.12     33.47 o 
  -2   6   7       74.97       91.54     22.53 o 
  -1   6   7     2455.58     2195.65     58.75 o 
   0   6   7       62.20       79.86     15.28 o 
   1   6   7     2945.22     2948.54     91.49 o 
   2   6   7       37.31       65.56     30.07 o 
   3   6   7      949.77      871.08     62.91 o 
   4   6   7     2472.13     2615.98    182.44 o 
   5   6   7      411.54      366.20     79.45 o 
   6   6   7      925.53      920.54     78.11 o 
   7   6   7        0.16       35.70     52.48 o 
   8   6   7       53.79      125.67     43.50 o 
   9   6   7      177.09      131.51     88.07 o 
 -10   7   7      824.78      888.56    108.39 o 
  -9   7   7      238.19      280.50     55.74 o 
  -8   7   7      225.12      229.70     49.93 o 
  -7   7   7      925.84      897.16     77.13 o 
  -6   7   7       50.85       88.06     20.28 o 
  -5   7   7     1643.56     1594.69     80.29 o 
  -4   7   7      292.25      255.55     26.17 o 
  -3   7   7        3.08       64.69     27.11 o 
  -2   7   7      698.81      661.55     42.69 o 
  -1   7   7      101.17       95.96     17.72 o 
   0   7   7     2547.32     2595.02     68.28 o 
   1   7   7       39.35       50.33     31.38 o 
   2   7   7        3.51      101.30     31.39 o 
   3   7   7       24.56      164.38     36.51 o 
   4   7   7      267.38      278.19     82.10 o 
   5   7   7      253.60      185.61     81.14 o 
   6   7   7       21.54      107.10     59.25 o 
   7   7   7        1.23      183.55     83.65 o 
   8   7   7      193.84      249.83     87.22 o 
  -9   8   7     1677.93     1790.72    127.64 o 
  -8   8   7      249.44      159.44     34.51 o 
  -7   8   7      374.51      309.06     57.77 o 
  -6   8   7     1497.33     1485.27     99.62 o 
  -5   8   7     4872.80     4976.81    157.35 o 
  -4   8   7     5898.33     6029.01    188.07 o 
  -3   8   7      212.97      184.46     25.85 o 
  -2   8   7     2061.58     2124.51     86.73 o 
  -1   8   7     6798.59     6872.79    145.05 o 
   0   8   7     4787.52     4786.49    136.89 o 
   1   8   7     5497.80     5652.16    218.37 o 
   2   8   7      219.25      129.39     50.97 o 
   3   8   7     4508.36     4735.72    218.73 o 
   4   8   7     2340.33     2474.76    175.46 o 
   5   8   7      939.55      963.44    128.96 o 
   6   8   7      101.74      129.81     57.87 o 
   7   8   7       40.66      180.40     50.54 o 
   8   8   7     1042.99      999.99    134.90 o 
  -8   9   7     1427.41     1314.46    111.91 o 
  -7   9   7      270.06      207.75     48.21 o 
  -6   9   7       80.45      106.69     31.88 o 
  -5   9   7      335.36      374.65     68.33 o 
  -4   9   7      601.39      573.03     67.31 o 
  -3   9   7     3586.05     3722.06    125.93 o 
  -2   9   7      185.82      158.62     28.61 o 
  -1   9   7       30.85       54.89     26.58 o 
   0   9   7        1.73       20.23     25.07 o 
   1   9   7      121.42       76.73     38.02 o 
   2   9   7     1661.62     1741.62    142.29 o 
   3   9   7        4.14       76.80     42.68 o 
   4   9   7      136.86       90.66     97.70 o 
   5   9   7        0.78       25.52     73.39 o 
   6   9   7       78.06       90.12     58.18 o 
   7   9   7      740.15      899.67    122.33 o 
  -7  10   7      231.59      159.83     82.20 o 
  -6  10   7     2758.24     3060.52    211.36 o 
  -5  10   7     3402.36     3556.67    177.72 o 
  -4  10   7      145.98      135.69     33.80 o 
  -3  10   7     1775.03     1801.06     98.76 o 
  -2  10   7      193.26      226.97     39.31 o 
  -1  10   7     6151.31     6449.82    282.71 o 
   0  10   7     6089.50     6684.28    290.27 o 
   1  10   7      850.71      849.95     64.39 o 
   2  10   7     1015.06      903.69    131.89 o 
   3  10   7      118.47      105.51     50.50 o 
   4  10   7     2644.05     2866.15    220.65 o 
   5  10   7     2686.06     2677.94    239.51 o 
   6  10   7      383.13      451.95    136.51 o 
  -6  11   7       75.95       52.01     62.36 o 
  -5  11   7     1014.26     1035.65    101.67 o 
  -4  11   7      313.16      398.71     49.44 o 
  -3  11   7     1577.05     1492.69     93.77 o 
  -2  11   7      819.08      752.61     75.42 o 
  -1  11   7      466.34      280.49     48.34 o 
   0  11   7      156.97      236.36     45.11 o 
   1  11   7      141.25      219.94     79.94 o 
   2  11   7      991.05      926.25    131.02 o 
   3  11   7      340.93      234.69    108.73 o 
   4  11   7      358.98      327.18     84.00 o 
   5  11   7      104.93       44.22     83.31 o 
  -4  12   7     3711.14     3691.34    225.68 o 
  -3  12   7        1.15       50.21     49.53 o 
  -2  12   7      858.23      800.92     91.06 o 
  -1  12   7      463.34      388.66    124.65 o 
   0  12   7     2675.38     2878.18    176.33 o 
   1  12   7     2800.53     3361.89    178.47 o 
   2  12   7       81.05      227.25     61.21 o 
   3  12   7     1717.25     1760.94    184.84 o 
 -11   0   8      226.87      151.91    205.79 o 
 -10   0   8     7618.75     7532.71   1918.05 o 
  -9   0   8      756.87      602.72    105.02 o 
  -8   0   8    21591.64    18670.63   2463.74 o 
  -7   0   8    13913.83    13480.95    425.60 o 
  -6   0   8     1590.03     1760.85    124.94 o 
  -5   0   8    18452.52    18253.90    497.75 o 
  -4   0   8      378.61      367.94     68.98 o 
  -3   0   8    98862.01   102606.93   2065.43 o 
  -2   0   8    56679.15    57431.05    915.17 o 
  -1   0   8     3601.62     3723.78     97.56 o 
   0   0   8    20593.06    20956.19    482.71 o 
   1   0   8     5078.19     4730.26     98.96 o 
   2   0   8    99630.16   106695.67    876.09 o 
   3   0   8    36813.01    40080.82    731.25 o 
   4   0   8     1742.80     1462.59     86.66 o 
   5   0   8     1681.19     1892.80    103.85 o 
   6   0   8     3990.62     4497.06    229.63 o 
   7   0   8    18085.76    19909.68    767.72 o 
   8   0   8     5244.62     5896.56    607.88 o 
   9   0   8        4.29       94.49     57.00 o 
  10   0   8       93.64      151.90     62.45 o 
 -11   1   8       99.60       71.94     46.03 o 
 -10   1   8      189.58      164.69     37.58 o 
  -9   1   8     5035.00     5471.40    210.24 o 
  -8   1   8      140.89      117.05     24.04 o 
  -7   1   8     9279.53     9142.53    264.07 o 
  -6   1   8      583.06      563.55     38.62 o 
  -5   1   8        0.44       41.58     20.59 o 
  -4   1   8    14913.98    14614.12    169.57 o 
  -3   1   8      129.92      132.56     17.76 o 
  -2   1   8    43159.30    45574.24    526.16 o 
  -1   1   8     1653.13     1612.83     44.76 o 
   0   1   8       57.75       56.71     27.67 o 
   1   1   8    17384.11    18260.91    291.17 o 
   2   1   8     2978.55     3309.41     98.71 o 
   3   1   8    14361.23    14236.06    165.98 o 
   4   1   8     1974.41     1884.18     69.99 o 
   5   1   8       23.95       33.16     21.66 o 
   6   1   8     4361.61     4606.84    152.60 o 
   7   1   8      385.49      313.90     44.95 o 
   8   1   8     2681.19     2724.35    136.15 o 
   9   1   8      346.48      363.28     66.94 o 
  10   1   8        3.29       67.00     51.07 o 
 -11   2   8     1334.22     1163.55    116.39 o 
 -10   2   8       71.84      119.22     32.16 o 
  -9   2   8        4.35       -1.87     27.52 o 
  -8   2   8     1993.08     1958.84     92.58 o 
  -7   2   8     1294.75     1384.67     77.23 o 
  -6   2   8    11294.74    11002.94    186.40 o 
  -5   2   8       68.11      109.82     19.20 o 
  -4   2   8     1909.05     2008.05     60.16 o 
  -3   2   8      776.60      793.97     38.90 o 
  -2   2   8    14042.27    14502.98    180.10 o 
  -1   2   8    24681.66    25297.83    295.26 o 
   0   2   8      204.87      266.12     25.05 o 
   1   2   8      268.65      235.18     21.89 o 
   2   2   8       18.98       33.80     35.07 o 
   3   2   8     6726.48     6721.86    115.71 o 
   4   2   8    18480.72    20365.98    245.87 o 
   5   2   8      110.26      113.15     37.48 o 
   6   2   8      113.16      125.45     43.54 o 
   7   2   8      320.23      362.93     46.78 o 
   8   2   8     2003.75     2152.88    128.66 o 
   9   2   8     2098.42     2055.22    193.68 o 
  10   2   8        2.28       62.52     51.39 o 
 -11   3   8      249.70      263.72     62.97 o 
 -10   3   8       20.47       73.74     33.00 o 
  -9   3   8     1364.19     1566.18     96.10 o 
  -8   3   8     2435.86     2671.49    112.57 o 
  -7   3   8       18.05       92.49     20.71 o 
  -6   3   8       56.24       65.52     22.69 o 
  -5   3   8        0.49       73.04     32.57 o 
  -4   3   8     5899.86     5733.42     91.28 o 
  -3   3   8      920.81      826.28     30.63 o 
  -2   3   8      600.93      753.22     32.69 o 
  -1   3   8      727.47      762.39     33.53 o 
   0   3   8       58.65       61.80     13.47 o 
   1   3   8     5276.85     5081.89     74.59 o 
   2   3   8      301.90      353.49     42.41 o 
   3   3   8      363.04      406.03     48.55 o 
   4   3   8      101.40      106.07     21.78 o 
   5   3   8      146.80      119.60     23.81 o 
   6   3   8     2578.87     2716.83    107.42 o 
   7   3   8        6.85      141.31     31.79 o 
   8   3   8      518.43      623.61     76.98 o 
   9   3   8        0.19       43.84     52.79 o 
  10   3   8       11.94      144.36     82.97 o 
 -11   4   8     2035.31     2201.97    165.75 o 
 -10   4   8     1549.83     1568.17    124.08 o 
  -9   4   8      140.47      163.37     43.18 o 
  -8   4   8       91.71       65.22     32.02 o 
  -7   4   8     2482.16     2688.93    103.80 o 
  -6   4   8     7821.40     7959.12    158.50 o 
  -5   4   8     4982.32     4936.36    105.43 o 
  -4   4   8       95.48      118.10     16.06 o 
  -3   4   8     3149.59     3216.30     68.15 o 
  -2   4   8     7939.06     8290.35    104.82 o 
  -1   4   8    16912.81    16892.53    199.78 o 
   0   4   8     5575.58     5983.54     81.14 o 
   1   4   8     1790.19     1615.46     67.40 o 
   2   4   8     6500.74     6974.02    189.78 o 
   3   4   8     6099.14     6236.81    139.08 o 
   4   4   8     3140.87     2923.05     95.85 o 
   5   4   8      532.88      561.93     50.47 o 
   6   4   8      302.12      318.94     42.49 o 
   7   4   8     2897.25     3017.78    166.22 o 
   8   4   8      330.99      387.62     62.04 o 
   9   4   8      126.08      154.23     40.75 o 
 -10   5   8      638.56      685.07     87.21 o 
  -9   5   8      140.13      138.98     38.43 o 
  -8   5   8      874.26      821.03     73.96 o 
  -7   5   8       22.80       25.11     33.04 o 
  -6   5   8     3811.65     3994.67    111.23 o 
  -5   5   8     2782.57     2859.42     85.02 o 
  -4   5   8      920.76      931.74     45.97 o 
  -3   5   8     3268.20     3204.27     73.21 o 
  -2   5   8     1078.55      961.60     41.51 o 
  -1   5   8     2134.23     2086.05     62.07 o 
   0   5   8     3550.59     3614.09     77.35 o 
   1   5   8      724.89      613.14     44.53 o 
   2   5   8     3885.68     3975.25    106.91 o 
   3   5   8       53.69       82.75     23.48 o 
   4   5   8     1030.88     1082.28     75.79 o 
   5   5   8     1360.99     1299.24    139.77 o 
   6   5   8        0.18       18.79     49.11 o 
   7   5   8      843.12      769.00     72.53 o 
   8   5   8      119.88      117.56     45.29 o 
   9   5   8       60.79       46.72     89.62 o 
 -10   6   8     1554.69     1612.27    115.04 o 
  -9   6   8     2259.61     2164.79    146.36 o 
  -8   6   8     1107.88     1127.09     79.54 o 
  -7   6   8      710.05      616.72     54.78 o 
  -6   6   8      118.60      153.47     22.36 o 
  -5   6   8     6110.19     6308.27    169.89 o 
  -4   6   8     5078.98     5337.24    134.89 o 
  -3   6   8      238.43      237.02     22.38 o 
  -2   6   8      432.66      404.25     30.79 o 
  -1   6   8       82.18       97.40     19.27 o 
   0   6   8     5034.26     5224.34     78.11 o 
   1   6   8     5087.46     5382.05    138.48 o 
   2   6   8      206.87      187.62     36.73 o 
   3   6   8      606.57      583.59     58.45 o 
   4   6   8       38.73       69.82     37.71 o 
   5   6   8     1412.89     1489.73    130.86 o 
   6   6   8      196.41      281.51     75.63 o 
   7   6   8      614.51      592.02     71.78 o 
   8   6   8       62.67      179.14     93.58 o 
   9   6   8      119.45      159.93     70.28 o 
  -9   7   8       79.46       76.69     41.15 o 
  -8   7   8      367.18      493.37     62.81 o 
  -7   7   8     6127.04     6209.75    245.33 o 
  -6   7   8      360.62      461.83     47.53 o 
  -5   7   8     7978.58     8377.66    202.86 o 
  -4   7   8     1121.80     1213.19     63.19 o 
  -3   7   8     1276.49     1368.91     59.34 o 
  -2   7   8     5636.68     6018.56    135.37 o 
  -1   7   8     2183.31     2189.17     68.53 o 
   0   7   8    10122.09    10360.98    199.64 o 
   1   7   8      365.77      402.87     65.44 o 
   2   7   8      282.47      322.81     46.97 o 
   3   7   8     1162.18     1158.39     99.92 o 
   4   7   8     1889.15     1601.10    146.94 o 
   5   7   8     4851.98     4873.75    440.20 o 
   6   7   8       73.14      126.91     76.40 o 
   7   7   8       41.04      174.66     70.15 o 
   8   7   8      177.01      273.22     85.56 o 
  -9   8   8        0.33      106.97     55.19 o 
  -8   8   8     2388.43     2502.11    196.75 o 
  -7   8   8       69.90      111.17     47.88 o 
  -6   8   8     5348.51     5735.98    204.18 o 
  -5   8   8      574.63      583.31     48.33 o 
  -4   8   8      828.26      780.20     59.93 o 
  -3   8   8     2714.14     2732.20    100.81 o 
  -2   8   8      119.41      191.51     25.65 o 
  -1   8   8     5944.29     6017.47    160.20 o 
   0   8   8        0.41       74.03     15.42 o 
   1   8   8       21.03       16.99     28.26 o 
   2   8   8     3077.23     2757.75    171.92 o 
   3   8   8        4.29      139.33     45.12 o 
   4   8   8      675.06      662.08     86.75 o 
   5   8   8      299.24      222.64     74.52 o 
   6   8   8       41.97      111.31     80.08 o 
   7   8   8     1041.73     1110.65    136.71 o 
  -8   9   8     1502.00     1570.69    134.62 o 
  -7   9   8      375.36      363.17     76.32 o 
  -6   9   8       32.61       91.97     30.00 o 
  -5   9   8      187.58      201.90     33.69 o 
  -4   9   8     6181.95     6361.87    257.41 o 
  -3   9   8     4336.50     4030.42    152.44 o 
  -2   9   8      201.40      179.60     36.35 o 
  -1   9   8      309.85      287.81     32.45 o 
   0   9   8      561.36      629.37     62.26 o 
   1   9   8     7870.28     8478.52    394.71 o 
   2   9   8     1169.08     1041.89    117.69 o 
   3   9   8      793.58      928.03    117.69 o 
   4   9   8      251.25      242.50     64.42 o 
   5   9   8     1409.44     1401.11    136.86 o 
   6   9   8     2516.05     2812.36    179.20 o 
   7   9   8      349.71      301.91     79.42 o 
  -7  10   8       98.20      131.16     52.34 o 
  -6  10   8        0.57       56.15     41.67 o 
  -5  10   8      633.21      673.84     92.12 o 
  -4  10   8      152.53      196.19     42.53 o 
  -3  10   8      931.44      826.44     73.69 o 
  -2  10   8        1.37       49.67     38.24 o 
  -1  10   8        0.68       58.93     30.51 o 
   0  10   8     1487.74     1621.15     77.39 o 
   1  10   8      190.97      165.06     51.34 o 
   2  10   8      812.10     1050.71    133.07 o 
   3  10   8       25.00      185.08     58.64 o 
   4  10   8       59.62      135.32     48.56 o 
   5  10   8      545.38      625.45    105.28 o 
   6  10   8        4.29      -71.51     73.12 o 
  -6  11   8       43.63       93.44     54.45 o 
  -5  11   8     1314.69     1293.18     95.73 o 
  -4  11   8      772.80      763.88     91.77 o 
  -3  11   8      920.34     1061.49    106.03 o 
  -2  11   8      272.44      202.48     45.81 o 
  -1  11   8      234.08      249.98     56.32 o 
   0  11   8     1379.40     1612.33    153.26 o 
   1  11   8     1661.13     1643.44    154.42 o 
   2  11   8     1012.90     1291.10    149.12 o 
   3  11   8      115.80      135.53    101.25 o 
   4  11   8      504.81      354.67     96.17 o 
  -4  12   8      167.58      110.98     39.09 o 
  -3  12   8       51.21      124.30     30.75 o 
  -2  12   8       72.36      184.01     59.26 o 
  -1  12   8        4.35       58.74     43.15 o 
   0  12   8       18.12      129.44     50.45 o 
   1  12   8       45.66      123.52     58.38 o 
   2  12   8       36.86      -41.91     85.60 o 
 -11   1   9     1139.19     1000.79    104.22 o 
 -10   1   9     1168.64     1300.18    135.63 o 
  -9   1   9        3.58       36.66     16.56 o 
  -8   1   9       97.93       75.67     16.27 o 
  -7   1   9        9.74       69.91     16.08 o 
  -6   1   9    11034.26    11283.85    184.95 o 
  -5   1   9     8170.49     8035.30    130.43 o 
  -4   1   9       22.63       24.55     19.20 o 
  -3   1   9       29.96       58.29     22.07 o 
  -2   1   9     5089.75     4705.25     70.67 o 
  -1   1   9    18971.89    19867.26    227.68 o 
   0   1   9    15938.83    16918.17    217.25 o 
   1   1   9        9.93       50.85     13.09 o 
   2   1   9     2008.17     1894.06     55.56 o 
   3   1   9     5333.52     5378.72    106.79 o 
   4   1   9     9188.55     9939.13    187.34 o 
   5   1   9     1675.55     1664.57     71.73 o 
   6   1   9      385.67      387.00     40.32 o 
   7   1   9     1362.76     1533.90    106.49 o 
   8   1   9     2364.41     2639.73    183.19 o 
   9   1   9     1040.24     1012.81    132.47 o 
 -11   2   9       18.90      123.27     42.42 o 
 -10   2   9     2809.71     2634.69    194.56 o 
  -9   2   9       83.99      109.97     27.90 o 
  -8   2   9     2418.43     2594.30     92.35 o 
  -7   2   9        5.75       43.86     23.19 o 
  -6   2   9       58.73       41.32     25.25 o 
  -5   2   9    12096.80    12498.95    195.62 o 
  -4   2   9      589.80      599.57     36.53 o 
  -3   2   9     2336.72     2288.12     59.33 o 
  -2   2   9      875.78      885.67     32.17 o 
  -1   2   9       21.46       45.16     13.85 o 
   0   2   9    11692.77    11534.57    136.63 o 
   1   2   9      114.00       92.67     26.94 o 
   2   2   9     5436.13     5726.28    101.92 o 
   3   2   9       84.31       86.35     28.43 o 
   4   2   9      207.38      222.52     33.92 o 
   5   2   9     5338.31     5423.85    168.21 o 
   6   2   9      101.19      114.95     23.77 o 
   7   2   9      782.36      806.78     75.68 o 
   8   2   9        3.28       30.17     63.80 o 
   9   2   9      102.89      122.16     28.62 o 
 -11   3   9      511.23      431.96     82.49 o 
 -10   3   9      169.55      174.30     52.30 o 
  -9   3   9     5488.53     5686.76    180.80 o 
  -8   3   9       63.59       69.76     29.96 o 
  -7   3   9     5749.75     6107.75    172.62 o 
  -6   3   9      352.79      307.18     28.71 o 
  -5   3   9     1528.18     1662.57     47.20 o 
  -4   3   9    17972.01    18750.19    188.88 o 
  -3   3   9        1.43       40.10     19.97 o 
  -2   3   9     8974.40     9686.14    117.95 o 
  -1   3   9        0.89       27.34     15.45 o 
   0   3   9     1191.80     1222.19     47.59 o 
   1   3   9    12039.24    11999.18    176.76 o 
   2   3   9      169.73      139.60     17.92 o 
   3   3   9     3748.16     3885.67     78.41 o 
   4   3   9      192.82      167.18     13.26 o 
   5   3   9      232.78      192.17     28.00 o 
   6   3   9     1211.60     1239.05     84.76 o 
   7   3   9      663.31      683.28     67.61 o 
   8   3   9      868.03      981.37    129.52 o 
   9   3   9       91.38      166.54     52.95 o 
 -11   4   9     2174.52     2192.49    198.18 o 
 -10   4   9     1622.05     1730.93    146.36 o 
  -9   4   9     1263.84     1256.03     86.96 o 
  -8   4   9      579.63      629.31     56.59 o 
  -7   4   9    14288.75    15799.59    362.89 o 
  -6   4   9     9786.17    10371.37    248.86 o 
  -5   4   9     7258.81     7404.26    153.30 o 
  -4   4   9     2323.61     2140.64     53.34 o 
  -3   4   9      123.70      108.82     36.80 o 
  -2   4   9    20401.64    20846.21    252.27 o 
  -1   4   9     7763.40     7439.27    116.34 o 
   0   4   9     5356.85     5484.08     96.40 o 
   1   4   9       71.90       55.12     22.15 o 
   2   4   9      213.90      306.45     47.84 o 
   3   4   9     7271.00     7022.92    177.85 o 
   4   4   9     4241.79     4404.27    136.60 o 
   5   4   9     2020.05     1810.57    109.36 o 
   6   4   9       66.54       62.83     26.62 o 
   7   4   9      117.37      121.09     35.86 o 
   8   4   9      855.40     1224.76    115.24 o 
   9   4   9      354.99      194.60     37.64 o 
 -10   5   9     2583.51     2717.18    134.16 o 
  -9   5   9      204.82      196.85     36.91 o 
  -8   5   9     1689.63     1614.35     84.19 o 
  -7   5   9      131.78      134.39     32.21 o 
  -6   5   9    13564.60    14444.53    312.69 o 
  -5   5   9    11747.45    12212.50    233.72 o 
  -4   5   9      135.62      131.53     21.84 o 
  -3   5   9     2116.10     2145.47     62.84 o 
  -2   5   9        1.47       59.79     17.00 o 
  -1   5   9    23857.37    25114.87    249.38 o 
   0   5   9    10080.23    10687.24    192.59 o 
   1   5   9       18.94       78.51     20.27 o 
   2   5   9      450.65      422.23     38.08 o 
   3   5   9        3.79       74.34     31.39 o 
   4   5   9     8178.40     8732.54    320.54 o 
   5   5   9     2361.55     2509.09    190.42 o 
   6   5   9      112.83      118.17     47.69 o 
   7   5   9      106.27      112.27     34.94 o 
   8   5   9       32.44      128.27     84.75 o 
   9   5   9      916.42     1142.06    152.88 o 
 -10   6   9     1470.57     1476.58    168.24 o 
  -9   6   9      114.70      154.21     50.56 o 
  -8   6   9     1157.12     1301.20     85.06 o 
  -7   6   9       17.23       85.84     41.04 o 
  -6   6   9     1124.31     1086.75     70.65 o 
  -5   6   9     9310.34     9420.79    218.33 o 
  -4   6   9       71.64       77.97     26.46 o 
  -3   6   9     4923.32     4725.41    114.40 o 
  -2   6   9      103.42      133.70     17.37 o 
  -1   6   9     1823.92     1712.60     54.46 o 
   0   6   9     5879.24     5998.51    124.88 o 
   1   6   9      881.23      860.37     59.66 o 
   2   6   9     5755.88     5851.93    160.35 o 
   3   6   9       70.76      256.93     66.44 o 
   4   6   9       18.07       39.11     40.75 o 
   5   6   9      898.69      944.27    115.06 o 
   6   6   9      402.16      632.13    128.83 o 
   7   6   9      974.54      955.88    139.63 o 
   8   6   9       45.56       97.03     83.91 o 
  -9   7   9     1351.43     1394.81    106.32 o 
  -8   7   9      769.94      828.60    143.09 o 
  -7   7   9      262.58      241.47     40.83 o 
  -6   7   9      239.18      192.77     40.10 o 
  -5   7   9     1144.99     1220.05     68.96 o 
  -4   7   9     3350.62     3464.33    107.00 o 
  -3   7   9      918.39      928.82     59.70 o 
  -2   7   9      739.42      687.87     48.11 o 
  -1   7   9        4.85       52.46     34.59 o 
   0   7   9     2657.03     2641.36     95.51 o 
   1   7   9     6000.89     6256.78    211.97 o 
   2   7   9     1477.24     1248.21    100.05 o 
   3   7   9       41.91       82.55     65.98 o 
   4   7   9       76.97      131.18     56.81 o 
   5   7   9     2296.37     2504.96    181.39 o 
   6   7   9     2462.73     2431.82    192.54 o 
   7   7   9      378.96      556.44     94.98 o 
   8   7   9      132.59      180.02    146.08 o 
  -9   8   9      580.33      739.65    127.47 o 
  -8   8   9     1930.60     2193.28    237.63 o 
  -7   8   9     2752.66     2642.99    170.47 o 
  -6   8   9      520.97      383.60    118.50 o 
  -5   8   9      499.87      429.13     59.23 o 
  -4   8   9     2486.73     2623.02    102.76 o 
  -3   8   9     5489.29     5797.26    147.36 o 
  -2   8   9     3034.00     3066.77     96.72 o 
  -1   8   9        5.74       77.16     14.18 o 
   0   8   9     1336.32     1552.31    108.56 o 
   1   8   9     5977.39     6436.23    259.41 o 
   2   8   9     4289.36     4229.27    231.30 o 
   3   8   9     2341.45     2498.65    184.44 o 
   4   8   9       50.50      136.99     97.64 o 
   5   8   9      947.67      794.83    157.97 o 
   6   8   9      972.09     1096.35    209.25 o 
   7   8   9     1315.55     1305.63    166.27 o 
  -8   9   9       22.78      145.32     45.85 o 
  -7   9   9      271.22      206.66     47.45 o 
  -6   9   9      238.99      259.46     44.78 o 
  -5   9   9     1266.42     1226.64     98.10 o 
  -4   9   9     3130.04     3306.97    125.56 o 
  -3   9   9      169.69      123.74     38.96 o 
  -2   9   9     1648.71     1788.23    123.64 o 
  -1   9   9      872.55      855.53     56.68 o 
   0   9   9     1245.19     1151.65    160.28 o 
   1   9   9     1803.71     1847.21    164.37 o 
   2   9   9       13.86      117.93     41.09 o 
   3   9   9     2169.50     2258.23    182.33 o 
   4   9   9      586.04      642.11    106.58 o 
   5   9   9       94.99      191.56     52.26 o 
   6   9   9      317.53      200.09     58.51 o 
  -7  10   9      551.79      442.46     63.81 o 
  -6  10   9      206.36      200.39     59.10 o 
  -5  10   9      697.12      713.08     86.19 o 
  -4  10   9      120.60       89.75     41.10 o 
  -3  10   9       11.27       49.77     39.04 o 
  -2  10   9      748.35      853.65     82.33 o 
  -1  10   9       61.98       83.89     37.51 o 
   0  10   9     2697.78     2763.82    201.15 o 
   1  10   9      856.16      975.78    159.03 o 
   2  10   9       14.91       68.52     62.77 o 
   3  10   9      562.25      622.79    103.03 o 
   4  10   9       34.91      138.31     55.49 o 
   5  10   9     1549.25     1558.07    195.53 o 
  -5  11   9       16.78       71.85     36.48 o 
  -4  11   9      111.79       92.99     69.54 o 
  -3  11   9      268.08      248.50     76.71 o 
  -2  11   9      869.06      885.33     97.57 o 
  -1  11   9      253.61      214.62     39.96 o 
   0  11   9       78.04      174.83     56.56 o 
   1  11   9      158.73      128.33     58.37 o 
   2  11   9      603.68      708.67    108.42 o 
   3  11   9      414.65      315.52     68.42 o 
  -3  12   9     3391.43     3440.61    424.01 o 
  -2  12   9      155.39      118.88     41.98 o 
  -1  12   9       82.06      108.83     49.36 o 
   0  12   9        7.86       68.32     66.94 o 
   1  12   9     1510.59     1532.97    160.61 o 
 -11   0  10      142.61      171.80    125.01 o 
 -10   0  10      319.30      150.00     57.21 o 
  -9   0  10     6060.51     5798.88    548.11 o 
  -8   0  10     4961.31     4753.24    328.98 o 
  -7   0  10     5450.24     5398.89    312.23 o 
  -6   0  10     2395.69     2532.14    185.91 o 
  -5   0  10      200.46      156.11     86.75 o 
  -4   0  10    16637.49    18117.09    485.36 o 
  -3   0  10     3005.86     3346.71    155.82 o 
  -2   0  10    13695.98    13736.17    183.64 o 
  -1   0  10     5957.87     6023.57    138.23 o 
   0   0  10      116.54      121.74     28.07 o 
   1   0  10     6256.29     6400.27    209.98 o 
   2   0  10       41.48       95.81     30.28 o 
   3   0  10    11780.58    11918.06    230.67 o 
   4   0  10     6872.73     7345.84    514.67 o 
   5   0  10      274.13      302.30     45.62 o 
   6   0  10     1189.96     1194.34    158.30 o 
   7   0  10       49.70      109.55     39.10 o 
   8   0  10     3609.00     3717.81    372.84 o 
   9   0  10     1434.05     1405.59    257.33 o 
 -11   1  10      835.68      774.15    207.26 o 
 -10   1  10      141.92       95.71     42.69 o 
  -9   1  10     1742.35     1738.92     83.46 o 
  -8   1  10     1847.65     1895.79     81.87 o 
  -7   1  10      251.30      237.40     21.69 o 
  -6   1  10     3399.30     3253.94    105.98 o 
  -5   1  10      846.13      982.63     39.89 o 
  -4   1  10     2291.05     2344.54     67.25 o 
  -3   1  10     2985.49     2581.89     62.94 o 
  -2   1  10      585.54      529.06     24.67 o 
  -1   1  10     5331.72     5169.78     92.67 o 
   0   1  10      340.84      341.69     28.59 o 
   1   1  10      182.09      168.04     21.93 o 
   2   1  10     7078.18     7079.98    122.82 o 
   3   1  10      419.25      555.28     68.87 o 
   4   1  10     5735.88     5895.34    143.69 o 
   5   1  10      413.38      334.74     42.79 o 
   6   1  10      205.86      180.29     34.39 o 
   7   1  10     1317.79     1474.73     95.15 o 
   8   1  10      248.11      240.82     44.94 o 
   9   1  10     1158.72     1215.42    107.77 o 
 -11   2  10      252.48      197.15     69.12 o 
 -10   2  10      708.83      641.80     97.31 o 
  -9   2  10      244.32      241.56     56.72 o 
  -8   2  10        4.66       35.32     24.32 o 
  -7   2  10     6639.54     6604.98    185.36 o 
  -6   2  10      601.76      584.24     49.43 o 
  -5   2  10     2406.37     2286.79     74.46 o 
  -4   2  10       69.20      109.58     23.86 o 
  -3   2  10      832.71      841.92     44.19 o 
  -2   2  10     8051.57     8329.43    127.48 o 
  -1   2  10      434.77      474.89     37.37 o 
   0   2  10     9203.34     9384.44    138.78 o 
   1   2  10      150.15      164.79     25.04 o 
   2   2  10      232.51      199.99     22.94 o 
   3   2  10     2041.68     2091.22     84.66 o 
   4   2  10      623.04      723.80     48.15 o 
   5   2  10     1695.24     1805.53     89.36 o 
   6   2  10      383.21      310.67     42.71 o 
   7   2  10       17.38       20.65     44.50 o 
   8   2  10      112.21      171.01     72.74 o 
   9   2  10       32.38       75.63     43.72 o 
 -11   3  10      271.68      181.72    148.61 o 
 -10   3  10     1256.86     1325.98    148.71 o 
  -9   3  10      413.46      382.69     62.23 o 
  -8   3  10     2615.15     2740.45    135.21 o 
  -7   3  10     3344.53     3402.46    141.49 o 
  -6   3  10     2341.04     2471.02    121.15 o 
  -5   3  10     3491.57     3350.61    103.58 o 
  -4   3  10        6.79       56.47     36.67 o 
  -3   3  10    10133.67    10084.13    130.02 o 
  -2   3  10    13360.99    14196.24    197.18 o 
  -1   3  10     3193.03     3017.85     67.84 o 
   0   3  10      502.07      519.43     30.66 o 
   1   3  10      837.44      781.59     50.20 o 
   2   3  10     9059.82     9302.67    127.20 o 
   3   3  10     2695.26     2610.89     77.45 o 
   4   3  10      682.84      716.30     54.20 o 
   5   3  10        9.10       22.51     30.02 o 
   6   3  10      330.01      264.18     51.44 o 
   7   3  10      379.19      461.86     62.23 o 
   8   3  10      387.53      576.15     74.74 o 
   9   3  10       19.39      143.84     58.64 o 
 -10   4  10     1097.61     1231.01    134.12 o 
  -9   4  10     3471.01     3584.29    173.31 o 
  -8   4  10     3138.55     3178.02    144.42 o 
  -7   4  10      360.57      372.14     38.88 o 
  -6   4  10     1898.75     1934.99     78.63 o 
  -5   4  10     7750.52     8322.29    165.28 o 
  -4   4  10     6562.02     6760.22    138.60 o 
  -3   4  10     4095.62     4098.02     92.47 o 
  -2   4  10        4.82       44.07     17.04 o 
  -1   4  10     6067.48     6245.12     97.82 o 
   0   4  10     8657.55     9188.84    144.66 o 
   1   4  10     6282.81     6970.90    135.02 o 
   2   4  10     1057.54     1055.95     67.73 o 
   3   4  10      290.10      270.12     59.44 o 
   4   4  10     1950.96     1894.05    124.06 o 
   5   4  10     5131.63     5008.72    379.18 o 
   6   4  10      900.71      937.99     81.30 o 
   7   4  10        3.88      103.94     40.52 o 
   8   4  10       60.59       79.38     42.09 o 
 -10   5  10      937.79      818.62    131.97 o 
  -9   5  10      582.87      665.21     93.07 o 
  -8   5  10      376.49      470.15     53.16 o 
  -7   5  10     1165.33     1011.87     69.59 o 
  -6   5  10      445.66      408.68     39.67 o 
  -5   5  10      812.49      894.62     54.96 o 
  -4   5  10      681.74      750.43     43.05 o 
  -3   5  10     3186.92     3178.10     84.06 o 
  -2   5  10     4554.80     4734.23    101.10 o 
  -1   5  10     1943.05     1994.82     59.04 o 
   0   5  10     3396.26     3526.57     80.52 o 
   1   5  10      181.59      157.65     28.25 o 
   2   5  10     4458.63     4337.09    134.96 o 
   3   5  10     6484.93     6918.57    236.20 o 
   4   5  10     2338.74     2761.40    199.33 o 
   5   5  10     2347.69     2427.54    187.31 o 
   6   5  10      534.78      621.11    104.99 o 
   7   5  10     1278.42     1327.36    151.14 o 
   8   5  10      577.42      415.02     94.83 o 
 -10   6  10       15.90      142.68     59.34 o 
  -9   6  10     2799.24     2698.94    212.90 o 
  -8   6  10     1844.40     1959.03    112.83 o 
  -7   6  10       18.52       88.89     29.14 o 
  -6   6  10       22.10       36.64     21.87 o 
  -5   6  10       41.91       35.56     21.98 o 
  -4   6  10    12574.72    13625.45    314.00 o 
  -3   6  10     9941.65    10800.76    255.87 o 
  -2   6  10      179.30      175.45     25.93 o 
  -1   6  10      202.12      193.29     18.19 o 
   0   6  10        1.79       56.42     29.95 o 
   1   6  10     8161.36     8855.66    228.66 o 
   2   6  10     5022.91     5100.00    180.90 o 
   3   6  10      183.27      227.64     44.63 o 
   4   6  10       30.78       66.48     38.99 o 
   5   6  10       83.91       72.68     34.29 o 
   6   6  10     1191.29     1415.29    152.23 o 
   7   6  10     1444.69     1558.81    205.74 o 
   8   6  10        2.89       87.55     52.64 o 
  -9   7  10      288.12      230.19     57.67 o 
  -8   7  10      242.64      230.55     53.01 o 
  -7   7  10      646.41      576.23     57.35 o 
  -6   7  10     6069.59     6584.03    199.26 o 
  -5   7  10       10.06       63.31     25.23 o 
  -4   7  10     1962.05     2085.51    100.87 o 
  -3   7  10       97.61       77.13     18.73 o 
  -2   7  10     2531.28     2562.42     99.47 o 
  -1   7  10     7112.53     7208.60    168.17 o 
   0   7  10        4.75      127.66     33.69 o 
   1   7  10     2989.85     3061.77    159.27 o 
   2   7  10        1.97       97.35     41.73 o 
   3   7  10     1447.26     1235.20    127.52 o 
   4   7  10     2828.65     2978.84    217.28 o 
   5   7  10       38.06       11.98    100.70 o 
   6   7  10     1160.29     1093.81    156.08 o 
   7   7  10       22.18      118.99     57.68 o 
  -8   8  10      260.39      208.51     75.16 o 
  -7   8  10     2007.31     2224.26    166.93 o 
  -6   8  10      211.82      248.62     41.64 o 
  -5   8  10     7055.39     7176.39    289.55 o 
  -4   8  10      195.60      177.73     27.80 o 
  -3   8  10      543.91      557.52     51.67 o 
  -2   8  10     5558.59     5609.93    184.80 o 
  -1   8  10      172.06      247.67     40.63 o 
   0   8  10     7275.38     8104.96    320.91 o 
   1   8  10     1466.83     1346.76    125.04 o 
   2   8  10      854.37      841.18    106.61 o 
   3   8  10     2912.53     2847.81    178.20 o 
   4   8  10      156.57      192.78     63.05 o 
   5   8  10     3895.83     4047.13    318.93 o 
   6   8  10      343.59      322.22     94.10 o 
  -7   9  10      439.82      316.29     70.95 o 
  -6   9  10       10.14      155.78     48.73 o 
  -5   9  10     1528.37     1486.46     89.09 o 
  -4   9  10      283.94      243.61     37.65 o 
  -3   9  10     4710.80     4557.51    153.27 o 
  -2   9  10     1141.42      951.98     75.71 o 
  -1   9  10        2.55       36.99     23.58 o 
   0   9  10      930.06      961.85    120.69 o 
   1   9  10       20.58       69.46     26.17 o 
   2   9  10     3482.74     3642.50    247.78 o 
   3   9  10     1110.82     1159.92    141.71 o 
   4   9  10      175.26      163.81     59.41 o 
   5   9  10        1.10      257.49     67.57 o 
  -6  10  10       41.71      133.32     41.91 o 
  -5  10  10       20.10       63.36     38.23 o 
  -4  10  10     1159.90     1323.33    121.22 o 
  -3  10  10      441.80      320.96     56.20 o 
  -2  10  10      260.63      206.03     39.74 o 
  -1  10  10       27.28       10.42     21.42 o 
   0  10  10      135.73      152.59     55.61 o 
   1  10  10     1257.25     1408.35    158.63 o 
   2  10  10      198.86      142.09     54.01 o 
   3  10  10      192.30      156.94     63.28 o 
   4  10  10        0.29       95.45     54.08 o 
  -4  11  10       12.72       13.69     54.92 o 
  -3  11  10       27.64       86.73     54.50 o 
  -2  11  10      827.65      720.56    105.12 o 
  -1  11  10      746.38      708.74    124.47 o 
   0  11  10      148.01      188.33     65.92 o 
   1  11  10       38.18       99.50     57.27 o 
   2  11  10       18.14      129.96     46.06 o 
   3  11  10      444.06      251.93     75.33 o 
 -11   1  11     1085.40     1232.39    225.70 o 
 -10   1  11      128.60      251.95     93.74 o 
  -9   1  11      593.80      498.49     62.54 o 
  -8   1  11     1181.82     1183.83     91.59 o 
  -7   1  11     5797.95     6224.26    263.37 o 
  -6   1  11     2957.09     3243.69    222.17 o 
  -5   1  11      146.77      147.04     28.70 o 
  -4   1  11     1374.54     1542.94     91.10 o 
  -3   1  11      646.02      673.87     45.01 o 
  -2   1  11     7466.38     7563.18    129.81 o 
  -1   1  11     1795.24     1866.73     59.42 o 
   0   1  11     1757.50     1753.80     55.78 o 
   1   1  11     1757.84     1866.27     61.55 o 
   2   1  11      394.15      444.94     32.84 o 
   3   1  11     1262.12     1291.01     55.75 o 
   4   1  11      182.73      205.09     53.74 o 
   5   1  11      890.80      824.86     59.25 o 
   6   1  11     1093.63     1119.41     77.30 o 
   7   1  11       27.34       89.91     40.50 o 
   8   1  11        3.50       32.11     38.80 o 
   9   1  11       14.91        6.98     62.11 o 
 -10   2  11        0.35       19.40     37.32 o 
  -9   2  11     1972.77     1884.07    133.63 o 
  -8   2  11       21.53        5.94     34.08 o 
  -7   2  11     2136.39     2259.62    109.64 o 
  -6   2  11      106.69      148.71     32.22 o 
  -5   2  11       15.09       66.52     27.19 o 
  -4   2  11     6826.70     7265.42    161.49 o 
  -3   2  11       86.84       86.06     20.57 o 
  -2   2  11     8028.34     8344.56    120.29 o 
  -1   2  11       68.68      104.26     16.85 o 
   0   2  11      626.12      634.56     40.85 o 
   1   2  11     3665.13     3546.12     81.99 o 
   2   2  11      184.51      134.91     23.09 o 
   3   2  11     3925.38     3916.95    119.19 o 
   4   2  11      218.94      211.72     30.70 o 
   5   2  11      285.72      230.37     35.86 o 
   6   2  11      445.07      446.36     67.30 o 
   7   2  11       18.18       46.78     28.56 o 
   8   2  11      632.22      556.74     86.32 o 
 -10   3  11     1977.82     1832.07    178.51 o 
  -9   3  11        3.63       42.39     44.01 o 
  -8   3  11     5511.94     5849.68    230.90 o 
  -7   3  11      398.49      331.92     50.50 o 
  -6   3  11      109.38      112.13     31.99 o 
  -5   3  11     3891.56     3761.45    119.60 o 
  -4   3  11      757.20      754.29     46.41 o 
  -3   3  11    16966.32    18413.86    301.95 o 
  -2   3  11      166.80      193.36     20.95 o 
  -1   3  11       67.66       75.32     19.06 o 
   0   3  11     3108.08     2997.83     80.89 o 
   1   3  11      212.02      173.53     21.77 o 
   2   3  11     9466.34    10423.61    206.55 o 
   3   3  11       39.02       96.84     36.65 o 
   4   3  11      129.23      150.39     21.86 o 
   5   3  11     1047.25     1085.38     77.32 o 
   6   3  11       12.78       68.99     38.51 o 
   7   3  11     2317.33     2424.57    146.27 o 
   8   3  11       50.17      137.28     60.04 o 
 -10   4  11     1342.50     1229.63    188.51 o 
  -9   4  11     2240.23     2113.28    171.51 o 
  -8   4  11      421.39      426.05     39.00 o 
  -7   4  11       91.67       77.93     15.25 o 
  -6   4  11    10030.91    10444.97    273.89 o 
  -5   4  11     5059.60     5115.28    174.81 o 
  -4   4  11     2289.59     2426.59     63.94 o 
  -3   4  11     2038.94     2023.66     62.63 o 
  -2   4  11     1566.09     1530.47     55.14 o 
  -1   4  11    15972.97    16922.26    264.20 o 
   0   4  11     8052.04     8880.78    180.19 o 
   1   4  11     1749.06     1555.31     87.59 o 
   2   4  11     1498.90     1491.00     49.08 o 
   3   4  11     1300.19     1516.43    113.59 o 
   4   4  11     5470.41     5656.55    200.78 o 
   5   4  11      757.04      742.86     81.38 o 
   6   4  11      932.73      863.62     99.59 o 
   7   4  11      553.88      558.95     87.91 o 
   8   4  11      288.76      280.26     74.42 o 
 -10   5  11     1826.67     1675.85    265.48 o 
  -9   5  11     2282.19     2437.17    218.69 o 
  -8   5  11      128.53      103.83     34.48 o 
  -7   5  11     3965.10     4059.42    171.34 o 
  -6   5  11     1399.28     1384.45     78.84 o 
  -5   5  11     7449.28     7654.22    178.70 o 
  -4   5  11     7782.37     8381.22    203.57 o 
  -3   5  11     1860.75     1910.78     64.60 o 
  -2   5  11     6954.98     7632.97    149.99 o 
  -1   5  11      865.16      899.04     52.98 o 
   0   5  11    14012.15    14731.84    260.06 o 
   1   5  11    10448.00    11364.10    290.44 o 
   2   5  11     2202.33     2233.95    117.02 o 
   3   5  11     3625.29     3644.58    188.25 o 
   4   5  11       78.85      258.19     59.94 o 
   5   5  11     6419.92     6951.74    427.05 o 
   6   5  11     2548.04     2996.07    291.94 o 
   7   5  11       66.13      158.95     46.66 o 
   8   5  11      244.25      331.44     87.10 o 
  -9   6  11     1603.49     1542.86    139.50 o 
  -8   6  11       28.50       63.60     36.04 o 
  -7   6  11     1318.46     1293.54     87.62 o 
  -6   6  11      341.03      322.30     37.44 o 
  -5   6  11     1228.07     1196.93     66.62 o 
  -4   6  11     3616.65     3622.91    102.37 o 
  -3   6  11        2.51       31.63     32.34 o 
  -2   6  11     1615.31     1704.78     75.15 o 
  -1   6  11      549.15      630.19     45.97 o 
   0   6  11     2086.58     1992.55    103.91 o 
   1   6  11     3211.17     3381.94    135.98 o 
   2   6  11       21.44       89.11     38.36 o 
   3   6  11      188.80      233.88     56.69 o 
   4   6  11      125.42      110.37     42.47 o 
   5   6  11      387.04      348.94     89.03 o 
   6   6  11      456.59      580.77    120.72 o 
   7   6  11      188.34      230.79     65.22 o 
  -9   7  11       68.02      109.51     54.61 o 
  -8   7  11      770.54      807.66    102.77 o 
  -7   7  11      367.35      329.78     53.11 o 
  -6   7  11       69.37       89.45     44.45 o 
  -5   7  11      101.60       73.52     24.24 o 
  -4   7  11      504.70      495.10     44.19 o 
  -3   7  11     2921.82     3085.17     94.11 o 
  -2   7  11      483.68      422.92     36.56 o 
  -1   7  11        1.17       37.00     29.92 o 
   0   7  11        0.87      -31.98     37.51 o 
   1   7  11     3057.15     3213.41    149.63 o 
   2   7  11     1883.38     2027.54    136.12 o 
   3   7  11      494.99      616.07     93.60 o 
   4   7  11      198.31      212.68     60.63 o 
   5   7  11       22.32       93.72     60.25 o 
   6   7  11      973.01     1146.73    301.18 o 
   7   7  11     1087.42     1339.59    178.42 o 
  -8   8  11        2.63       57.18     37.35 o 
  -7   8  11     1252.17     1479.95    138.84 o 
  -6   8  11     1332.09     1421.07    105.12 o 
  -5   8  11      751.77      649.28     63.26 o 
  -4   8  11      271.64      297.35     35.77 o 
  -3   8  11      308.82      291.97     35.31 o 
  -2   8  11     3087.12     3063.09    134.97 o 
  -1   8  11     4068.63     4014.89    165.70 o 
   0   8  11      134.42      149.57     54.22 o 
   1   8  11       35.10      154.43     44.19 o 
   2   8  11      458.13      566.98     85.24 o 
   3   8  11     3102.02     2754.18    234.92 o 
   4   8  11     1035.15     1295.19    146.54 o 
   5   8  11       11.54      125.05     57.85 o 
   6   8  11      116.42      230.11     85.91 o 
  -7   9  11       78.68      -26.12     58.46 o 
  -6   9  11      552.40      565.30    113.27 o 
  -5   9  11      537.29      437.22     64.60 o 
  -4   9  11     1272.15     1440.13     96.22 o 
  -3   9  11     2742.28     2901.61    147.15 o 
  -2   9  11      214.89      111.06     49.92 o 
  -1   9  11      798.82      766.32     64.13 o 
   0   9  11      407.48      533.91    104.02 o 
   1   9  11      629.56      637.49     83.82 o 
   2   9  11     2084.60     2228.21    199.38 o 
   3   9  11      119.39      125.81     63.12 o 
   4   9  11      245.94      113.21     65.85 o 
   5   9  11      248.11      190.48     69.85 o 
  -6  10  11      384.24      351.49     90.95 o 
  -5  10  11     1469.34     1619.52    109.32 o 
  -4  10  11       75.16       52.25     41.15 o 
  -3  10  11      280.77      292.75     43.89 o 
  -2  10  11      595.34      887.17    144.04 o 
  -1  10  11      400.25      338.45     58.96 o 
   0  10  11     1592.95     1550.33    155.52 o 
   1  10  11      114.88      184.42     44.73 o 
   2  10  11       79.74      126.49     64.03 o 
   3  10  11      141.99      169.96     55.44 o 
  -3  11  11      430.87      259.70     66.84 o 
  -2  11  11      429.49      510.92     92.34 o 
  -1  11  11      744.82      804.05    114.23 o 
   0  11  11       88.75       91.51     43.08 o 
   1  11  11       98.10       95.84     59.81 o 
 -10   0  12     2831.73     3136.99    336.29 o 
  -9   0  12     1685.56     1690.95    293.89 o 
  -8   0  12     5282.69     5686.21    513.94 o 
  -7   0  12     8527.28    10119.38    820.98 o 
  -6   0  12      674.52      659.42    178.38 o 
  -5   0  12     4167.90     3914.50    235.76 o 
  -4   0  12      621.94      564.24     91.45 o 
  -3   0  12    16530.18    18343.52    584.84 o 
  -2   0  12    14243.07    16118.10    343.52 o 
  -1   0  12      379.61      460.03     44.64 o 
   0   0  12     1011.84     1027.96     66.54 o 
   1   0  12      333.91      383.00     45.08 o 
   2   0  12     8458.64     9122.17    269.36 o 
   3   0  12     3662.60     4191.08    172.68 o 
   4   0  12      217.96      208.06     55.56 o 
   5   0  12      510.42      395.43     87.17 o 
   6   0  12      173.32      150.22     43.84 o 
   7   0  12      858.38      900.68    121.56 o 
   8   0  12      257.85      197.97    146.94 o 
 -10   1  12        5.50      202.59     94.33 o 
  -9   1  12     2432.47     2199.44    240.46 o 
  -8   1  12     1280.83     1706.96    158.17 o 
  -7   1  12     5371.75     5887.39    387.91 o 
  -6   1  12     1834.44     1832.21    237.96 o 
  -5   1  12     1303.20     1287.64    135.91 o 
  -4   1  12     1839.43     1872.09    113.43 o 
  -3   1  12     1271.35     1355.51     48.61 o 
  -2   1  12     7804.91     8116.72    147.22 o 
  -1   1  12      139.23      144.86     19.80 o 
   0   1  12     3105.17     3218.60     98.84 o 
   1   1  12      496.80      460.78     35.91 o 
   2   1  12     1492.81     1661.30     65.51 o 
   3   1  12     1616.99     1545.62     81.61 o 
   4   1  12      152.68      117.04     33.42 o 
   5   1  12      786.47      764.81     61.15 o 
   6   1  12       13.77       34.67     23.59 o 
   7   1  12       31.45      119.84     52.72 o 
   8   1  12      187.34      112.84     57.72 o 
 -10   2  12      754.13      694.61    125.35 o 
  -9   2  12        7.90       12.85     49.73 o 
  -8   2  12      341.62      299.49     58.32 o 
  -7   2  12      598.61      560.96     63.84 o 
  -6   2  12     8450.75     8857.63    381.23 o 
  -5   2  12     1286.50     1420.61     76.12 o 
  -4   2  12      140.76      162.90     24.47 o 
  -3   2  12      477.91      474.87     34.01 o 
  -2   2  12     3587.56     3636.72     84.48 o 
  -1   2  12    12737.38    13471.81    352.55 o 
   0   2  12      687.03      775.78     40.35 o 
   1   2  12      125.62      119.37     18.76 o 
   2   2  12      272.22      285.69     27.76 o 
   3   2  12     2669.10     2438.09     98.66 o 
   4   2  12     7482.05     7822.08    190.10 o 
   5   2  12      208.17      196.77     42.56 o 
   6   2  12      223.83      135.69     29.98 o 
   7   2  12       10.05        1.03     71.73 o 
   8   2  12      416.53      412.22     87.55 o 
 -10   3  12      414.51      277.17     81.95 o 
  -9   3  12      570.97      518.87     70.82 o 
  -8   3  12        3.07      111.90     34.34 o 
  -7   3  12     3397.65     3726.71    203.08 o 
  -6   3  12     3626.05     3722.22    125.05 o 
  -5   3  12     1201.66     1267.25     99.98 o 
  -4   3  12     1510.30     1533.03     68.51 o 
  -3   3  12      434.33      426.98     38.06 o 
  -2   3  12     6348.69     6733.20    175.39 o 
  -1   3  12     2714.83     2800.64    104.46 o 
   0   3  12     2218.33     2021.39     66.51 o 
   1   3  12     1158.76     1113.92     55.11 o 
   2   3  12       33.71       71.23     30.19 o 
   3   3  12     4601.56     4672.52    121.64 o 
   4   3  12     3552.95     3538.44    113.58 o 
   5   3  12      412.06      381.92     41.96 o 
   6   3  12      646.99      588.65     72.41 o 
   7   3  12      242.78      348.43    102.36 o 
   8   3  12     1541.77     1816.62    181.58 o 
 -10   4  12      211.25      222.47     83.71 o 
  -9   4  12      206.88      167.51     40.64 o 
  -8   4  12     1071.21     1023.74     96.14 o 
  -7   4  12     2379.58     2674.18    168.41 o 
  -6   4  12     2619.65     2599.85    123.27 o 
  -5   4  12      864.08      810.14     60.67 o 
  -4   4  12     1020.20     1113.42     70.93 o 
  -3   4  12     6968.29     7536.51    183.33 o 
  -2   4  12     2829.52     2948.17     82.02 o 
  -1   4  12     1544.05     1604.57     61.04 o 
   0   4  12       29.70       39.68     19.69 o 
   1   4  12     4027.23     3945.65     76.05 o 
   2   4  12     4917.26     4996.24    169.87 o 
   3   4  12     1677.63     1748.72    110.73 o 
   4   4  12       54.25       53.63     36.33 o 
   5   4  12        9.05       -6.68     34.16 o 
   6   4  12      828.95     1154.35    148.45 o 
   7   4  12     1205.73     1161.70    130.70 o 
  -9   5  12      231.06      172.58     65.47 o 
  -8   5  12      856.22      939.91    243.08 o 
  -7   5  12      342.09      340.65     50.49 o 
  -6   5  12      278.32      219.25     33.11 o 
  -5   5  12       18.03       32.08     32.84 o 
  -4   5  12      620.61      611.40     41.64 o 
  -3   5  12      943.92     1005.48     55.11 o 
  -2   5  12     1339.25     1277.17     63.64 o 
  -1   5  12     2725.75     2808.72    107.13 o 
   0   5  12        5.74       44.66     28.52 o 
   1   5  12        2.61       95.03     42.84 o 
   2   5  12        4.28      -46.53     46.53 o 
   3   5  12     1551.98     1519.97    126.18 o 
   4   5  12     1981.52     2258.81    214.74 o 
   5   5  12      491.08      531.43    106.99 o 
   6   5  12       14.14       45.24     67.91 o 
   7   5  12       35.98       65.71     61.65 o 
  -9   6  12      353.08      284.25     82.03 o 
  -8   6  12     1026.23     1128.54    245.25 o 
  -7   6  12     1450.73     1375.50    103.70 o 
  -6   6  12      188.78      204.40     28.19 o 
  -5   6  12        1.22       45.42     20.12 o 
  -4   6  12       36.06       58.19     28.49 o 
  -3   6  12     2515.26     2634.40     84.68 o 
  -2   6  12     3442.86     3805.42    105.60 o 
  -1   6  12       91.97      110.47     21.22 o 
   0   6  12      292.05      226.11     41.90 o 
   1   6  12        0.37       38.37     26.28 o 
   2   6  12     2409.58     2419.38    204.78 o 
   3   6  12     3022.20     3501.68    246.54 o 
   4   6  12      100.60       85.11     75.23 o 
   5   6  12        1.76       31.46    126.14 o 
   6   6  12      152.78       97.61     65.54 o 
   7   6  12     1053.10     1237.07    144.72 o 
  -8   7  12       37.93       83.46     57.41 o 
  -7   7  12      837.28      720.45     86.26 o 
  -6   7  12      411.52      471.95     87.69 o 
  -5   7  12     5040.23     5092.54    151.97 o 
  -4   7  12     1146.84     1069.39     70.80 o 
  -3   7  12      120.65       97.70     22.89 o 
  -2   7  12      586.24      533.49     43.83 o 
  -1   7  12      701.90      629.43     44.37 o 
   0   7  12     4994.74     5346.19    234.49 o 
   1   7  12      441.75      436.43     91.17 o 
   2   7  12      365.02      336.05     69.38 o 
   3   7  12        0.89       93.90     86.43 o 
   4   7  12      322.50      368.18     95.13 o 
   5   7  12     1422.99     1308.72    157.69 o 
   6   7  12        7.81       92.21     55.18 o 
  -7   8  12      140.78       94.26     92.03 o 
  -6   8  12     1793.82     1725.92    142.58 o 
  -5   8  12       17.27       12.06     28.46 o 
  -4   8  12     1818.88     2062.64    113.83 o 
  -3   8  12      322.97      268.34     31.86 o 
  -2   8  12      504.38      456.78     45.17 o 
  -1   8  12     1743.47     1552.14    163.98 o 
   0   8  12      718.81      622.74     75.89 o 
   1   8  12     2281.61     2481.96    194.12 o 
   2   8  12       28.11      133.69     48.96 o 
   3   8  12       91.49      157.90     56.53 o 
   4   8  12      132.00      134.18     58.62 o 
   5   8  12      651.42      793.36    196.13 o 
  -6   9  12      371.53      299.91     63.76 o 
  -5   9  12      287.38      207.46     50.32 o 
  -4   9  12     2335.06     2583.54    183.06 o 
  -3   9  12     1898.20     1752.55    110.05 o 
  -2   9  12      141.46       71.41     33.73 o 
  -1   9  12      350.76      254.94     46.82 o 
   0   9  12       31.81      126.49     55.39 o 
   1   9  12     1516.07     1630.47    146.79 o 
   2   9  12      562.62      563.63    118.72 o 
   3   9  12      241.24      278.46     58.05 o 
   4   9  12       13.64      128.26     55.67 o 
  -5  10  12       61.83      107.13     41.29 o 
  -4  10  12        3.61       32.53     50.02 o 
  -3  10  12      629.78      693.70    141.79 o 
  -2  10  12      169.36      195.95     50.84 o 
  -1  10  12       81.62       98.27     90.39 o 
   0  10  12       40.25       90.52     60.86 o 
   1  10  12        5.82      133.23     54.20 o 
   2  10  12      427.78      318.85    102.03 o 
  -1  11  12       53.34      108.14     50.17 o 
 -10   1  13     2658.96     3243.23    377.96 o 
  -9   1  13      323.34      280.31    123.52 o 
  -8   1  13       83.60      139.13     56.22 o 
  -7   1  13      752.01      698.97    124.35 o 
  -6   1  13     8745.45     9989.90    473.36 o 
  -5   1  13    10287.86    11389.11    414.74 o 
  -4   1  13     1422.73     1566.93    111.22 o 
  -3   1  13      781.58      800.51     44.59 o 
  -2   1  13     3739.19     3853.45     91.26 o 
  -1   1  13     9551.40    10490.45    214.59 o 
   0   1  13     9175.13     9944.29    185.93 o 
   1   1  13      633.81      761.69     44.97 o 
   2   1  13      592.41      634.06     50.67 o 
   3   1  13     1216.88     1222.98     64.06 o 
   4   1  13     3061.59     3262.87    164.50 o 
   5   1  13     1342.17     1429.35     84.46 o 
   6   1  13        0.84       45.31     64.99 o 
   7   1  13        9.78       44.55     54.98 o 
 -10   2  13       86.35      223.05    119.89 o 
  -9   2  13      111.88       85.92    206.53 o 
  -8   2  13     1175.33     1462.11    246.73 o 
  -7   2  13      270.76      263.04    104.95 o 
  -6   2  13     1558.04     1734.36    258.43 o 
  -5   2  13     1088.85     1020.70     68.36 o 
  -4   2  13      185.80      182.93     22.10 o 
  -3   2  13      242.68      157.29     26.70 o 
  -2   2  13      370.86      321.08     33.76 o 
  -1   2  13     1793.03     1899.71     65.72 o 
   0   2  13      905.80      861.81     53.29 o 
   1   2  13      194.70      246.39     35.26 o 
   2   2  13      175.30      112.49     20.55 o 
   3   2  13      185.26      159.93     24.69 o 
   4   2  13      952.10      920.53     78.85 o 
   5   2  13       51.66      124.35     39.18 o 
   6   2  13       12.53       68.93     33.03 o 
   7   2  13       94.93      140.47     38.82 o 
 -10   3  13       25.01      161.02     74.93 o 
  -9   3  13     2993.97     3353.32    339.21 o 
  -8   3  13      336.68      271.30     70.56 o 
  -7   3  13     3908.60     4103.82    197.74 o 
  -6   3  13      704.48      831.87     82.09 o 
  -5   3  13      801.90      805.64     59.23 o 
  -4   3  13     5622.63     5789.82    172.24 o 
  -3   3  13      509.96      699.26     92.36 o 
  -2   3  13     7542.76     8446.36    223.04 o 
  -1   3  13     5035.35     5485.68    137.76 o 
   0   3  13     3011.12     3027.61    107.22 o 
   1   3  13     5559.54     5726.93    146.80 o 
   2   3  13       18.52       69.41     24.21 o 
   3   3  13     3346.31     3158.33    101.36 o 
   4   3  13     1536.98     1390.86     90.03 o 
   5   3  13      542.97      518.36     80.27 o 
   6   3  13      576.21      421.06     87.48 o 
   7   3  13      131.45      117.43     58.16 o 
  -9   4  13      423.57      314.24     81.57 o 
  -8   4  13      397.27      461.65     98.99 o 
  -7   4  13      292.36      198.92     55.29 o 
  -6   4  13      820.36      741.08     85.58 o 
  -5   4  13     3938.19     4214.59    165.74 o 
  -4   4  13     1556.17     1769.25    109.70 o 
  -3   4  13     1555.02     1580.99     64.69 o 
  -2   4  13       23.72       28.73     23.38 o 
  -1   4  13       36.25       87.50     21.17 o 
   0   4  13     5718.82     5861.57    166.71 o 
   1   4  13      864.38      864.06     50.96 o 
   2   4  13     1892.33     1825.95    115.16 o 
   3   4  13      356.02      354.25     55.25 o 
   4   4  13       28.93       56.49     13.21 o 
   5   4  13     1917.43     2025.66    188.33 o 
   6   4  13      142.57      222.02     53.95 o 
   7   4  13      580.07      345.84    186.09 o 
  -9   5  13      279.53      304.62     84.70 o 
  -8   5  13      264.52      147.75     70.50 o 
  -7   5  13        4.42       26.84     27.72 o 
  -6   5  13     3273.54     3650.01    166.20 o 
  -5   5  13     1906.27     2113.31    137.82 o 
  -4   5  13     2749.81     2598.67     90.92 o 
  -3   5  13     1672.79     1789.57     77.76 o 
  -2   5  13      260.47      243.18     31.74 o 
  -1   5  13     3094.04     3116.40    100.55 o 
   0   5  13      272.61      316.68     55.14 o 
   1   5  13     3091.38     2955.55    154.27 o 
   2   5  13     1662.27     1932.46    160.28 o 
   3   5  13      178.33      178.75     39.93 o 
   4   5  13      825.78     1052.98    130.57 o 
   5   5  13       52.08      133.61     56.18 o 
   6   5  13      582.19      627.07    101.22 o 
  -8   6  13     1052.74      651.73    197.73 o 
  -7   6  13        1.19       35.49     45.41 o 
  -6   6  13      107.68      134.25     47.40 o 
  -5   6  13      519.37      454.55     39.53 o 
  -4   6  13      183.43      111.23     27.68 o 
  -3   6  13     2415.38     2316.32     91.76 o 
  -2   6  13       23.60       73.05     22.47 o 
  -1   6  13      233.10      175.69     36.56 o 
   0   6  13      110.32      117.23     42.52 o 
   1   6  13      223.08      137.54     38.83 o 
   2   6  13     2492.89     2607.90    145.87 o 
   3   6  13        5.32       70.40     41.22 o 
   4   6  13      211.61      166.76     73.77 o 
   5   6  13       39.77      125.70     47.72 o 
   6   6  13       55.92      132.97     76.80 o 
  -8   7  13       37.15       42.18     50.16 o 
  -7   7  13       28.20       10.97     99.43 o 
  -6   7  13       36.43      103.77     40.94 o 
  -5   7  13      259.93      206.72     35.28 o 
  -4   7  13     1005.64      957.28     73.36 o 
  -3   7  13        6.74       46.19     19.35 o 
  -2   7  13       56.21      101.88     18.07 o 
  -1   7  13        1.65       56.75     27.97 o 
   0   7  13       63.84      113.34     33.01 o 
   1   7  13      299.03      358.96     61.64 o 
   2   7  13      129.44      210.89     57.83 o 
   3   7  13      791.48     1053.54    146.55 o 
   4   7  13       25.77      122.90     59.62 o 
   5   7  13       76.07      144.28     76.21 o 
  -7   8  13     1249.79     1089.65    132.82 o 
  -6   8  13       25.88       86.57     71.44 o 
  -5   8  13      681.50      720.64     94.34 o 
  -4   8  13     1176.43     1267.81    109.74 o 
  -3   8  13     1728.33     1756.30    116.28 o 
  -2   8  13      475.96      503.69     56.95 o 
  -1   8  13      386.20      335.87    113.01 o 
   0   8  13      836.29      793.16    100.13 o 
   1   8  13      870.62      901.09    154.32 o 
   2   8  13      263.96      279.71     80.54 o 
   3   8  13       14.45       79.01     51.07 o 
   4   8  13      559.34      630.60     91.13 o 
  -5   9  13       94.84       91.03     75.73 o 
  -4   9  13       19.22       56.19     40.99 o 
  -3   9  13       74.90       78.89     50.86 o 
  -2   9  13      860.06      942.67    140.90 o 
  -1   9  13      101.48      134.71     60.44 o 
   0   9  13       78.54      133.25     80.08 o 
   1   9  13      181.09       96.47     39.83 o 
   2   9  13      343.28      229.66     69.11 o 
   3   9  13      688.93      458.80    119.53 o 
  -3  10  13      401.05      328.23     68.04 o 
  -2  10  13     1108.14     1065.31    121.52 o 
  -1  10  13      664.97      883.79    113.81 o 
   0  10  13      585.59      390.86     69.16 o 
   1  10  13     1536.36     1787.05    174.98 o 
  -9   0  14     2376.05     2613.55    331.17 o 
  -8   0  14     1754.91     1987.76    323.13 o 
  -7   0  14     3880.22     4409.78    435.71 o 
  -6   0  14     9054.40    11852.74   1144.11 o 
  -5   0  14     2047.12     2500.97    282.92 o 
  -4   0  14     6028.81     6200.71    323.13 o 
  -3   0  14     4039.17     4124.56    234.37 o 
  -2   0  14     7670.77     8208.09    309.50 o 
  -1   0  14    16796.90    19844.24    795.59 o 
   0   0  14     6040.45     6460.67    227.34 o 
   1   0  14     7235.86     7498.41    246.91 o 
   2   0  14      741.97      788.74     80.20 o 
   3   0  14     5534.09     5040.18    225.37 o 
   4   0  14     8357.32     8585.60    523.66 o 
   5   0  14     1680.22     1413.15    318.74 o 
   6   0  14      511.44      793.55    136.40 o 
   7   0  14        0.06       24.64     95.40 o 
  -9   1  14      130.28      114.84     73.73 o 
  -8   1  14      836.46      994.38    169.22 o 
  -7   1  14      447.14      562.12    124.70 o 
  -6   1  14     1529.12     1294.45    167.89 o 
  -5   1  14      415.39      505.87    152.82 o 
  -4   1  14       20.80       81.28     28.47 o 
  -3   1  14     1607.31     1588.40     77.32 o 
  -2   1  14      260.30      377.72     30.53 o 
  -1   1  14     2417.76     2193.94     82.59 o 
   0   1  14      641.77      667.40     48.07 o 
   1   1  14        2.58       78.68     17.75 o 
   2   1  14      571.93      520.06     43.19 o 
   3   1  14       40.31       12.22     28.25 o 
   4   1  14      950.56      872.23     73.51 o 
   5   1  14      134.40       85.59     32.64 o 
   6   1  14       28.76       87.54     32.10 o 
   7   1  14      137.19      102.58     43.01 o 
  -9   2  14      736.40     1126.57    256.60 o 
  -8   2  14      160.37      370.11    127.19 o 
  -7   2  14     1399.66     1385.14    206.46 o 
  -6   2  14      148.47       91.99     43.50 o 
  -5   2  14     7374.50     8121.51    398.42 o 
  -4   2  14     3448.61     3833.53    138.85 o 
  -3   2  14      192.78      133.56     34.86 o 
  -2   2  14      305.11      344.07     28.57 o 
  -1   2  14      229.24      176.52     21.38 o 
   0   2  14     6519.09     7099.79    171.46 o 
   1   2  14     1263.06     1337.82     68.28 o 
   2   2  14       26.32       65.62     29.58 o 
   3   2  14       19.92       41.56     24.60 o 
   4   2  14      598.78      482.83     55.49 o 
   5   2  14     1902.74     2013.89    123.76 o 
   6   2  14     1041.38     1078.10    107.42 o 
   7   2  14       28.18       76.49     53.54 o 
  -9   3  14      172.52      150.81     71.95 o 
  -8   3  14      156.16      254.17     70.45 o 
  -7   3  14       79.44      110.57     64.96 o 
  -6   3  14      172.29      125.93     31.50 o 
  -5   3  14      168.84      127.10     45.19 o 
  -4   3  14       29.84       19.99     44.81 o 
  -3   3  14       92.46      116.11     30.28 o 
  -2   3  14       79.07       75.16     15.74 o 
  -1   3  14     2255.13     2282.14     85.21 o 
   0   3  14     1637.24     1652.40     69.86 o 
   1   3  14      155.98      134.50     26.99 o 
   2   3  14      117.59       90.30     39.46 o 
   3   3  14      599.05      511.16     54.74 o 
   4   3  14      493.00      499.15     70.86 o 
   5   3  14      206.89      187.02     54.66 o 
   6   3  14       22.82       71.71     55.02 o 
  -9   4  14      972.10      938.75    158.43 o 
  -8   4  14      164.26      179.05     77.22 o 
  -7   4  14      523.38      410.84     73.39 o 
  -6   4  14     1774.45     1631.25    138.06 o 
  -5   4  14     3545.67     3706.28    177.80 o 
  -4   4  14     1473.86     1655.07    108.07 o 
  -3   4  14       54.43       53.08     20.13 o 
  -2   4  14      521.92      556.18     44.98 o 
  -1   4  14     2395.23     2417.85     99.82 o 
   0   4  14     2098.92     2072.09     96.78 o 
   1   4  14      801.75      816.99     61.79 o 
   2   4  14      223.51      145.39     37.50 o 
   3   4  14      671.55      555.58     69.09 o 
   4   4  14     1041.75     1208.34    138.48 o 
   5   4  14      955.53     1087.46    138.61 o 
   6   4  14        0.03       72.96     56.11 o 
  -8   5  14       12.67      -23.00    185.69 o 
  -7   5  14      237.71      321.60     53.43 o 
  -6   5  14       49.19      116.78     34.15 o 
  -5   5  14      273.04      196.46     36.98 o 
  -4   5  14      603.23      599.20     62.90 o 
  -3   5  14       39.92       88.28     16.43 o 
  -2   5  14      100.68       93.97     23.25 o 
  -1   5  14        4.47       71.99     34.90 o 
   0   5  14      182.21      153.74     27.92 o 
   1   5  14      175.51      123.10     35.94 o 
   2   5  14      273.03      233.66     51.49 o 
   3   5  14      280.96      265.66     70.03 o 
   4   5  14       56.42       48.54     71.06 o 
   5   5  14        1.53       93.94     99.51 o 
   6   5  14       50.55       84.91     71.83 o 
  -8   6  14     1362.98     1832.96    265.97 o 
  -7   6  14        0.55      101.26    112.43 o 
  -6   6  14       67.23       50.61     32.76 o 
  -5   6  14      121.06      136.40     36.41 o 
  -4   6  14     1193.49     1237.39     79.17 o 
  -3   6  14     1754.61     1875.30     98.87 o 
  -2   6  14      152.57      112.14     21.59 o 
  -1   6  14      959.96     1063.33     68.81 o 
   0   6  14       28.90      109.99     41.34 o 
   1   6  14      259.68      174.07     43.91 o 
   2   6  14      480.52      491.34    119.43 o 
   3   6  14      194.45      181.61     92.29 o 
   4   6  14      159.21      168.40     51.28 o 
   5   6  14      107.28      206.56     68.69 o 
  -7   7  14       52.06       29.77     88.87 o 
  -6   7  14     1860.58     1967.12    139.81 o 
  -5   7  14       13.03       38.55     40.01 o 
  -4   7  14     1526.59     1611.95    100.53 o 
  -3   7  14      178.74      170.03     31.77 o 
  -2   7  14      233.56      162.37     29.62 o 
  -1   7  14     1264.59     1141.66    110.49 o 
   0   7  14       30.87       64.88     38.34 o 
   1   7  14     2288.12     2466.66    256.93 o 
   2   7  14      170.98      184.54     55.61 o 
   3   7  14      163.38       93.66     47.32 o 
   4   7  14      511.72      381.29    147.40 o 
  -6   8  14       18.35       18.79    124.88 o 
  -5   8  14     1490.48     1412.81    125.76 o 
  -4   8  14       24.22       36.40     29.40 o 
  -3   8  14      210.08      216.06     40.84 o 
  -2   8  14      632.07      714.06    106.89 o 
  -1   8  14       86.14       51.29     58.04 o 
   0   8  14      707.72      694.69    100.39 o 
   1   8  14       16.53      163.77     45.72 o 
   2   8  14       20.99       94.13     42.78 o 
   3   8  14      272.34      233.57    109.29 o 
  -4   9  14       35.09      161.23     69.90 o 
  -3   9  14     2932.36     2904.16    212.70 o 
  -2   9  14     1852.97     2072.26    149.26 o 
  -1   9  14       15.07      124.06     63.98 o 
   0   9  14        0.34      -24.45     61.70 o 
   1   9  14      216.64      237.95     60.21 o 
   2   9  14     1845.76     2287.76    204.24 o 
  -9   1  15     1741.08     2192.46    267.86 o 
  -8   1  15      648.18      588.26    154.25 o 
  -7   1  15      182.80      244.96     87.73 o 
  -6   1  15       50.80      165.13     65.06 o 
  -5   1  15     3854.76     4751.14    376.65 o 
  -4   1  15     5503.99     6043.42    302.38 o 
  -3   1  15      676.53      741.42     46.63 o 
  -2   1  15      204.64      174.57     23.18 o 
  -1   1  15      165.57      121.42     19.31 o 
   0   1  15     4751.87     4690.49    133.57 o 
   1   1  15     4111.39     4344.54    134.32 o 
   2   1  15      265.86      260.15     30.26 o 
   3   1  15        0.78       44.55     18.21 o 
   4   1  15      616.70      512.72     53.32 o 
   5   1  15     1499.13     1544.40    135.01 o 
   6   1  15     1434.92     1608.59    113.58 o 
  -9   2  15     1016.40     1025.62    201.41 o 
  -8   2  15      392.49      495.40    168.30 o 
  -7   2  15      239.43      187.82     70.88 o 
  -6   2  15      118.15       59.48     76.06 o 
  -5   2  15        1.34       41.98    114.78 o 
  -4   2  15     2271.55     2228.41    115.86 o 
  -3   2  15      508.67      447.16     76.71 o 
  -2   2  15      407.66      335.80     32.50 o 
  -1   2  15       45.05      102.82     23.36 o 
   0   2  15        0.09        2.29     18.23 o 
   1   2  15      935.53      923.89     56.31 o 
   2   2  15      444.72      481.42     48.66 o 
   3   2  15        0.07       15.57     29.12 o 
   4   2  15       26.88      100.19     35.43 o 
   5   2  15       66.43       62.54     33.52 o 
   6   2  15      124.36      185.88     48.95 o 
  -8   3  15     3370.22     3533.53    254.59 o 
  -7   3  15      575.56      844.79    142.11 o 
  -6   3  15      624.84      786.64    157.93 o 
  -5   3  15       23.26       17.63     65.80 o 
  -4   3  15      875.28      657.62     69.77 o 
  -3   3  15     7199.90     7802.67    303.56 o 
  -2   3  15       63.21      125.01     24.79 o 
  -1   3  15     2577.56     2449.29    108.28 o 
   0   3  15      825.76      889.40     59.52 o 
   1   3  15     1049.84      933.48     66.55 o 
   2   3  15     3493.39     3592.48    120.64 o 
   3   3  15        6.16       10.65     25.24 o 
   4   3  15     1121.71     1193.11    204.73 o 
   5   3  15      329.92      327.01     92.59 o 
   6   3  15      122.00      190.90     45.73 o 
  -8   4  15      405.92      450.43    216.39 o 
  -7   4  15       73.38       29.02     53.49 o 
  -6   4  15      814.36      568.29    128.66 o 
  -5   4  15     1672.23     1681.57    107.42 o 
  -4   4  15      351.95      272.49     50.14 o 
  -3   4  15      390.93      411.53     57.80 o 
  -2   4  15        5.61       -5.94     14.94 o 
  -1   4  15      961.75      738.57     57.57 o 
   0   4  15     1598.63     1705.68     84.86 o 
   1   4  15       49.97       71.35     19.11 o 
   2   4  15       47.51      124.90     22.65 o 
   3   4  15       63.83       33.60     72.36 o 
   4   4  15       92.72       57.27     44.57 o 
   5   4  15       51.14      144.23     58.16 o 
  -8   5  15       45.38       54.11     85.53 o 
  -7   5  15      762.11      915.81    186.83 o 
  -6   5  15      502.60      393.62     67.89 o 
  -5   5  15     1494.64     1543.81    112.35 o 
  -4   5  15     2036.82     2541.64    137.05 o 
  -3   5  15       85.79       67.99     17.69 o 
  -2   5  15      462.65      429.88     49.07 o 
  -1   5  15      161.71      139.36     25.55 o 
   0   5  15     1275.03     1228.63     75.79 o 
   1   5  15      981.77     1070.26    126.10 o 
   2   5  15        4.49       84.51     54.87 o 
   3   5  15        8.70        2.69     94.65 o 
   4   5  15        6.07       54.50     99.06 o 
   5   5  15      494.33      467.65     90.13 o 
  -7   6  15      244.48      430.62     99.80 o 
  -6   6  15      257.14      243.57     43.53 o 
  -5   6  15      149.07       85.27     71.33 o 
  -4   6  15      917.11      858.22     88.55 o 
  -3   6  15       30.53      129.73     30.37 o 
  -2   6  15     1116.99     1234.51     94.98 o 
  -1   6  15      251.87      200.19     37.28 o 
   0   6  15      496.09      569.30     92.38 o 
   1   6  15      691.41      854.72    144.72 o 
   2   6  15       13.19      102.57     59.57 o 
   3   6  15      133.93      108.50     76.09 o 
   4   6  15       90.35      174.13     69.82 o 
  -6   7  15      242.82      182.80     46.65 o 
  -5   7  15      141.90      139.57     48.96 o 
  -4   7  15       82.01      135.64     38.63 o 
  -3   7  15      986.24     1025.54    120.65 o 
  -2   7  15      438.00      471.30     67.34 o 
  -1   7  15      257.16      304.81     81.88 o 
   0   7  15      131.84      183.61     53.37 o 
   1   7  15      487.63      499.27     81.06 o 
   2   7  15      316.30      344.12    157.37 o 
   3   7  15       53.11       87.15     87.84 o 
  -5   8  15       58.16       22.08     49.91 o 
  -4   8  15       85.12      124.62     91.58 o 
  -3   8  15      441.44      210.26     65.49 o 
  -2   8  15     1246.36     1202.42    119.38 o 
  -1   8  15     1474.66     1627.73    164.47 o 
   0   8  15       70.06      130.22     54.09 o 
   1   8  15       78.55      175.39     61.75 o 
   2   8  15      234.31      264.32     62.32 o 
  -2   9  15      118.07       92.68     44.38 o 
  -1   9  15      133.40      144.09     53.77 o 
  -8   0  16     1784.18     2245.83    323.13 o 
  -7   0  16     2035.83     2405.20    402.09 o 
  -6   0  16     1031.23      885.32    203.97 o 
  -5   0  16     1520.55     1706.30    269.03 o 
  -4   0  16      645.95     1055.66    263.18 o 
  -3   0  16     2642.78     2762.69    344.33 o 
  -2   0  16      115.42      132.76     23.32 o 
  -1   0  16     5357.52     5189.14    264.76 o 
   0   0  16     4454.73     4929.94    248.69 o 
   1   0  16      826.44      734.51     76.86 o 
   2   0  16     1216.47     1117.32    107.28 o 
   3   0  16       56.06       55.62     28.61 o 
   4   0  16     1584.42     1239.36    173.19 o 
   5   0  16      670.92      535.11    138.70 o 
  -8   1  16      145.31      199.65    101.62 o 
  -7   1  16     1452.26     1442.08    227.01 o 
  -6   1  16      508.67      777.93    151.44 o 
  -5   1  16     1218.33     1374.80    184.06 o 
  -4   1  16      207.07      301.98     71.51 o 
  -3   1  16       86.17       75.94     35.52 o 
  -2   1  16      854.95      749.12     50.88 o 
  -1   1  16      204.59      194.81     31.06 o 
   0   1  16     1172.56     1128.06     74.02 o 
   1   1  16      420.20      431.36     39.29 o 
   2   1  16       42.72       68.39     25.52 o 
   3   1  16      399.47      415.79     61.37 o 
   4   1  16       36.64       59.55     33.98 o 
   5   1  16      563.06      403.19    104.47 o 
  -8   2  16      156.29      141.99     90.32 o 
  -7   2  16      309.99      405.98    109.29 o 
  -6   2  16     1895.75     1977.16    307.05 o 
  -5   2  16       72.94       48.37     89.56 o 
  -4   2  16     1211.11     1183.43    232.21 o 
  -3   2  16      536.15      524.65     49.57 o 
  -2   2  16     1530.80     1397.71     74.45 o 
  -1   2  16     2062.22     2256.83    106.20 o 
   0   2  16       52.01       39.94     17.33 o 
   1   2  16     2169.31     1996.67     84.46 o 
   2   2  16     1250.97     1227.10     97.62 o 
   3   2  16      412.91      492.88    102.83 o 
   4   2  16      434.62      223.67     79.03 o 
   5   2  16      205.59       79.71     46.52 o 
  -8   3  16      202.73      226.81     84.50 o 
  -7   3  16      182.95      330.33     94.04 o 
  -6   3  16      564.98      393.09     98.29 o 
  -5   3  16       85.46       61.37    102.71 o 
  -4   3  16     1200.83     1167.78     95.79 o 
  -3   3  16      263.50      116.52     45.50 o 
  -2   3  16      419.41      272.16     31.12 o 
  -1   3  16       80.15       79.07     14.89 o 
   0   3  16      243.53      202.73     35.94 o 
   1   3  16      412.78      318.31     46.74 o 
   2   3  16      145.31      107.30     29.28 o 
   3   3  16      394.85      220.55     51.60 o 
   4   3  16      174.05      141.32     51.27 o 
   5   3  16        7.71      143.38     58.48 o 
  -7   4  16      494.47      404.80    122.25 o 
  -6   4  16      240.18      305.92     76.77 o 
  -5   4  16        3.75       75.94     40.63 o 
  -4   4  16      858.57      837.44    155.33 o 
  -3   4  16     2227.33     2521.38    153.31 o 
  -2   4  16      279.82      259.00     52.47 o 
  -1   4  16       67.30       52.35     36.50 o 
   0   4  16      129.28      114.86     27.39 o 
   1   4  16      793.62      845.92     81.69 o 
   2   4  16      771.66      770.35    102.34 o 
   3   4  16      115.13      124.79     48.10 o 
   4   4  16      131.36       91.99     73.09 o 
  -7   5  16        2.31      168.47     63.29 o 
  -6   5  16      685.75      595.52    127.02 o 
  -5   5  16      437.82      393.81     72.30 o 
  -4   5  16      581.37      569.95     93.59 o 
  -3   5  16     1584.59     1516.57    102.89 o 
  -2   5  16       15.71       57.90     22.60 o 
  -1   5  16      780.45      743.87     77.35 o 
   0   5  16      412.52      396.35     91.44 o 
   1   5  16      153.62      129.74     45.16 o 
   2   5  16      340.20      213.71     75.17 o 
   3   5  16       38.60       79.59    100.61 o 
   4   5  16      285.27      203.26     62.64 o 
  -6   6  16      266.12      244.62     73.17 o 
  -5   6  16        1.64       39.94     78.20 o 
  -4   6  16        4.21      139.64     48.50 o 
  -3   6  16     1083.84      915.22    190.29 o 
  -2   6  16     2431.20     2979.91    241.65 o 
  -1   6  16      325.11      349.86     67.15 o 
   0   6  16       46.64      119.49     53.86 o 
   1   6  16        2.04       -0.86     65.45 o 
   2   6  16      606.35      567.28    135.78 o 
   3   6  16     1389.82     1454.03    173.81 o 
  -5   7  16     2000.13     1922.77    326.79 o 
  -4   7  16      474.94      311.18     94.83 o 
  -3   7  16      471.89      496.63    119.12 o 
  -2   7  16       29.08       33.32     60.24 o 
  -1   7  16      275.41      177.72     62.04 o 
   0   7  16     1216.40     1464.79    204.30 o 
   1   7  16      137.49       81.91     46.98 o 
   2   7  16      281.86      283.13     73.02 o 
  -3   8  16      335.70      230.96     62.29 o 
  -2   8  16      405.01      226.21     69.23 o 
  -1   8  16     1120.27     1054.82    130.42 o 
   0   8  16       91.31      113.40     47.88 o 
  -7   1  17      176.69       20.15     77.15 o 
  -6   1  17      725.37      689.14    128.63 o 
  -5   1  17      535.74      600.42    147.15 o 
  -4   1  17      115.92      149.32     80.06 o 
  -3   1  17     1228.53     1464.13    180.14 o 
  -2   1  17     1199.09     1302.48     78.83 o 
  -1   1  17      975.18      843.69     55.40 o 
   0   1  17       87.61       75.71     19.50 o 
   1   1  17      183.64      147.10     25.70 o 
   2   1  17      663.83      627.77     88.48 o 
   3   1  17      118.72      112.05     22.32 o 
   4   1  17       14.61      -31.73     42.86 o 
  -7   2  17       54.08      120.00     89.07 o 
  -6   2  17      401.23      285.32     88.72 o 
  -5   2  17       45.45       46.83    129.76 o 
  -4   2  17      108.30      142.79     71.80 o 
  -3   2  17     1368.99     1282.50    115.56 o 
  -2   2  17      738.86      898.49     67.72 o 
  -1   2  17      114.27      105.07     30.28 o 
   0   2  17       82.55      135.04     30.87 o 
   1   2  17      174.93      144.73     33.47 o 
   2   2  17     1075.88      953.01    140.34 o 
   3   2  17      281.23      198.18     50.76 o 
   4   2  17      159.43       63.52     50.42 o 
  -7   3  17     1741.52     2070.65    257.73 o 
  -6   3  17      676.85     1274.58    248.93 o 
  -5   3  17        0.25      114.80     42.00 o 
  -4   3  17      114.15      300.28    118.50 o 
  -3   3  17        0.31       52.25     28.95 o 
  -2   3  17     1495.26     1545.41    113.95 o 
  -1   3  17      467.92      485.77     49.97 o 
   0   3  17       10.88       79.14     26.11 o 
   1   3  17      102.25      124.65     38.27 o 
   2   3  17       22.55       39.07     59.03 o 
   3   3  17      752.35      602.17    165.71 o 
   4   3  17      200.05      173.50     64.00 o 
  -6   4  17       11.33      118.62     57.27 o 
  -5   4  17     1940.96     2157.72    224.07 o 
  -4   4  17     2162.24     2290.12    437.57 o 
  -3   4  17       37.39       28.43     53.09 o 
  -2   4  17      110.14      103.47     77.79 o 
  -1   4  17        0.72       16.93     39.15 o 
   0   4  17     1480.79     1293.00    117.23 o 
   1   4  17      927.77     1164.23    162.53 o 
   2   4  17       10.28      132.06     52.93 o 
   3   4  17        7.92      114.23     38.37 o 
  -6   5  17      891.30      916.65    256.24 o 
  -5   5  17      998.85      901.07    250.94 o 
  -4   5  17      352.25      256.61     72.62 o 
  -3   5  17     1634.32     1681.98    162.88 o 
  -2   5  17      586.90      552.71    139.74 o 
  -1   5  17     1384.58     1451.54    137.67 o 
   0   5  17      859.62      955.06    126.35 o 
   1   5  17      563.00      429.97     87.27 o 
   2   5  17     1069.17     1411.16    149.01 o 
   3   5  17      327.46      275.02     77.17 o 
  -5   6  17        3.30       63.04     81.88 o 
  -4   6  17      607.09      571.28    117.68 o 
  -3   6  17     1815.23     1881.72    157.00 o 
  -2   6  17      170.93      206.75    129.03 o 
  -1   6  17      326.23      271.34    119.10 o 
   0   6  17      220.64      199.13     81.05 o 
   1   6  17      546.07      788.40    151.11 o 
  -3   7  17       42.45       89.63     54.87 o 
  -2   7  17      600.06      961.61    132.66 o 
  -1   7  17      585.32      592.89    182.03 o 
  -6   0  18     1660.84     1908.81    303.39 o 
  -5   0  18       68.04      316.55    146.21 o 
  -4   0  18      369.72      365.53    193.73 o 
  -3   0  18      902.21      942.34    233.21 o 
  -2   0  18      169.85      165.22    104.54 o 
  -1   0  18      848.46      995.32    187.15 o 
   0   0  18       17.98      111.73     41.28 o 
   1   0  18       31.52      119.68     62.14 o 
   2   0  18        0.08      166.71     93.21 o 
   3   0  18      157.26       69.79     47.30 o 
  -6   1  18      309.21      416.64    184.59 o 
  -5   1  18      169.02      446.50    215.30 o 
  -4   1  18      317.71      258.61     79.87 o 
  -3   1  18        1.31      103.42     36.68 o 
  -2   1  18      103.66      193.15     63.65 o 
  -1   1  18      224.58      177.94     56.85 o 
   0   1  18       20.89       36.93     36.19 o 
   1   1  18      238.28      164.23     36.55 o 
   2   1  18       24.19       71.01     43.79 o 
   3   1  18       16.57       64.32     35.77 o 
  -6   2  18       64.51      197.93    105.27 o 
  -5   2  18     1867.86     2217.49    255.87 o 
  -4   2  18     1069.40     1750.60    230.57 o 
  -3   2  18       31.35      154.33     69.03 o 
  -2   2  18       66.15       68.42     30.71 o 
  -1   2  18      164.58       95.36     28.31 o 
   0   2  18     1215.51     1348.37    112.20 o 
   1   2  18      196.31      191.72     37.83 o 
   2   2  18       32.14       43.12     39.46 o 
   3   2  18      109.27      138.07     39.80 o 
  -6   3  18      138.19      202.72     73.85 o 
  -5   3  18      497.40      641.00    140.90 o 
  -4   3  18      391.43      473.58    165.59 o 
  -3   3  18      118.08      103.96     41.42 o 
  -2   3  18       46.07       80.04     32.00 o 
  -1   3  18      488.88      194.28     46.63 o 
   0   3  18      774.58      784.28     87.87 o 
   1   3  18      491.67      330.81     60.05 o 
   2   3  18      167.29      160.83     52.06 o 
  -5   4  18     1063.71     1051.14    162.80 o 
  -4   4  18      121.47      127.05     73.39 o 
  -3   4  18        5.02      148.83    114.41 o 
  -2   4  18      533.83      438.12     93.27 o 
  -1   4  18      979.30     1131.99    235.62 o 
   0   4  18      421.18      414.63    117.14 o 
   1   4  18      132.31      204.35     47.75 o 
   2   4  18       41.04      -28.82     67.76 o 
  -4   5  18      204.06      127.05     77.49 o 
  -3   5  18      657.82      506.21    299.01 o 
  -2   5  18      502.19      350.50    125.01 o 
  -1   5  18        1.72       20.94    141.83 o 
   0   5  18      371.44      203.89     68.96 o 
   1   5  18      230.57      185.87     61.13 o 
  -5   1  19      864.47      783.12    124.93 o 
  -4   1  19     1453.27     1471.43    191.72 o 
  -3   1  19      360.90      236.49    100.52 o 
  -2   1  19       10.59       93.58     53.97 o 
  -1   1  19       13.48       55.00     43.69 o 
   0   1  19      512.83      272.33     47.57 o 
   1   1  19      838.41      915.64     77.74 o 
  -5   2  19      311.34      303.69     96.17 o 
  -4   2  19       78.97       35.54     85.90 o 
  -3   2  19      110.39      166.47     53.73 o 
  -2   2  19      710.88      650.53    139.75 o 
  -1   2  19       43.75      182.96     92.48 o 
   0   2  19      256.78      163.08     32.89 o 
   1   2  19       24.99       40.94     51.00 o 
  -4   3  19      525.57      664.55    121.32 o 
  -3   3  19     1766.96     1949.48    237.23 o 
  -2   3  19      215.80      179.59     74.15 o 
  -1   3  19      628.74      461.40    100.75 o 
   0   3  19      719.46      729.66    131.25 o 
  -2   4  19       18.02       77.49     59.95 o 
  -1   4  19        5.07      -88.46    111.85 o 
                                                 
